# Supplementary material for: Bis(tetra­phenyl­phospho­nium) tetra­sulfido­tungstate(VI)
Source: Acta Crystallogr Sect E Struct Rep Online. 2008 Mar 29;64(Pt 4):m574. doi: 10.1107/S1600536808007472 (PMC2960978; doi:10.1107/S1600536808007472)
Supplement: Supplementary file 1 [file e-64-0m574-sup1.cif]

##############################################################################
###                                                                        ###
###        Electronic paper (Acta Crystallographica Section E)             ###
###                                                                        ###
##############################################################################
#                                                                            #
# This CIF contains the data in a paper accepted for publication in Acta     #
# Crystallographica Section E. It conforms to the requirements of Notes      #
# for Authors for Section E, and has been peer reviewed under the auspices   #
# of the IUCr Commission on Journals.                                        #
#                                                                            #
# Full details of the Crystallographic Information File format               #
# are given in the paper "The Crystallographic Information File (CIF):       #
# a New Standard Archive File for Crystallography" by S. R. Hall, F. H.      #
# Allen and I. D. Brown [Acta Cryst. (1991), A47, 655-685].                  #
#                                                                            #
# The current version of the core CIF dictionary is obtainable from          #
# ftp://ftp.iucr.org/pub/cif_core.dic. The current version number is 2.4.    #
#                                                                            #
# Software is freely available for graphical display of the structure(s) in  #
# this CIF.  For information consult the CIF home page http://www.iucr.org/  #
# cif/home.html                                                              #
#                                                                            #
# This file may be used for bona fide research purposes within the           #
# scientific community so long as proper attribution is given to the journal # 
# article from which it was obtained.                                        #
#                                                                            #
##############################################################################
                                             
data_I
_audit_creation_method     CRYSTALS_ver_12.84
_chemical_name_systematic
;
Bis(tetraphenylphosphonium) tetrasulfidotungstate
;
_chemical_formula_moiety     '2(C24 H20 P +), S4 W 2-'
_chemical_formula_sum     'C48 H40 P2 S4 W'
_chemical_formula_iupac     '(C24 H20 P)2 [W S4]'
_chemical_formula_weight     990.86
_chemical_melting_point     ?
_symmetry_cell_setting     'Monoclinic'
_symmetry_space_group_name_H-M     'C 2/c'
_symmetry_space_group_name_Hall     '?'
loop_
    _symmetry_equiv_pos_as_xyz
    'x,y,z'
    '-x,-y,-z'
    'x+1/2,y+1/2,z'
    '-x+1/2,-y+1/2,-z'
    '-x,y,-z+1/2'
    'x,-y,z+1/2'
    '-x+1/2,y+1/2,-z+1/2'
    'x+1/2,-y+1/2,z+1/2'
_cell_length_a     11.1069(4)
_cell_length_b     19.4557(6)
_cell_length_c     20.2373(6)
_cell_angle_alpha     90
_cell_angle_beta     91.242(2)
_cell_angle_gamma     90
_cell_volume     4372.1(2)
_cell_formula_units_Z     4
_cell_measurement_reflns_used     6646
_cell_measurement_theta_min     2.0131
_cell_measurement_theta_max     30.5077
_cell_measurement_temperature     293
_exptl_crystal_description     'block'
_exptl_crystal_colour     'yellow'
_exptl_crystal_size_max     0.40
_exptl_crystal_size_mid     0.30
_exptl_crystal_size_min     0.30
_exptl_crystal_density_diffrn     1.505
_exptl_crystal_density_meas     ?
_exptl_crystal_F_000     1984
_exptl_absorpt_coefficient_mu     2.939
_exptl_absorpt_correction_type     multi-scan
_exptl_absorpt_process_details     '(SADABS; Sheldrick, 1996)'
_exptl_absorpt_correction_T_min     0.3514
_exptl_absorpt_correction_T_max     0.4141
_diffrn_ambient_temperature     293
_diffrn_radiation_type     'Mo K\a'
_diffrn_radiation_wavelength     0.71073
_diffrn_radiation_monochromator     'graphite'
_diffrn_measurement_device_type
;
Bruker--Nonius APEXII CCD area-detector diffractometer
;
_diffrn_measurement_method     \w/2\q
_diffrn_reflns_number     26702
_diffrn_reflns_av_R_equivalents     0.044
_diffrn_reflns_theta_min     2.013
_diffrn_reflns_theta_max     30.508
_diffrn_reflns_theta_full     30.508
_diffrn_measured_fraction_theta_max     0.996
_diffrn_measured_fraction_theta_full     0.996
_diffrn_reflns_limit_h_min     -15
_diffrn_reflns_limit_h_max     15
_diffrn_reflns_limit_k_min     -27
_diffrn_reflns_limit_k_max     26
_diffrn_reflns_limit_l_min     -28
_diffrn_reflns_limit_l_max     28
_diffrn_standards_number     0
_diffrn_standards_interval_count     ?
_diffrn_standards_interval_time     ?
_diffrn_standards_decay_%     ?
_reflns_number_total     6646
_reflns_number_gt     4008
_reflns_threshold_expression     I>3\s(I)
_refine_ls_structure_factor_coef     F
_refine_ls_matrix_type     full
_refine_ls_R_factor_all     0.0538
_refine_ls_R_factor_gt     0.0270
_refine_ls_wR_factor_all     0.0377
_refine_ls_wR_factor_gt     0.0312
_refine_ls_wR_factor_ref     0.0312
_refine_ls_goodness_of_fit_ref     1.1124
_refine_ls_number_reflns     4008
_refine_ls_number_parameters     249
_refine_ls_number_restraints     0
_refine_ls_hydrogen_treatment     constr
_refine_ls_weighting_scheme     calc
_refine_ls_weighting_details
;
 Method, part 1, Chebychev polynomial,
 [weight] = 1.0/[A~0~*T~0~(x)+A~1~*T~1~(x) ... +A~n-1~]*T~n-1~(x)]
 where A~i~ are the Chebychev coefficients listed below and x= Fcalc/Fmax
 Method = Robust Weighting
 W = [weight] * [1-(deltaF/6*sigmaF)^2^]^2^
 A~i~ are:
 2.09 -0.539 1.80
;
_atom_sites_solution_hydrogens     geom
_atom_sites_solution_primary     direct
_refine_ls_shift/su_max     0.002621
_refine_diff_density_max     1.47
_refine_diff_density_min     -0.63
_refine_ls_extinction_method     'None'
loop_
    _atom_type_symbol
    _atom_type_scat_dispersion_real
    _atom_type_scat_dispersion_imag
    _atom_type_scat_source
    C 0.0033 0.0016 'International Tables Vol C 4.2.6.8 and 6.1.1.4'
    H 0.0000 0.0000 'International Tables Vol C 4.2.6.8 and 6.1.1.4'
    N 0.0061 0.0033 'International Tables Vol C 4.2.6.8 and 6.1.1.4'
    O 0.0106 0.0060 'International Tables Vol C 4.2.6.8 and 6.1.1.4'
    P 0.1023 0.0942 'International Tables Vol C 4.2.6.8 and 6.1.1.4'
    S 0.1246 0.1234 'International Tables Vol C 4.2.6.8 and 6.1.1.4'
    Br -0.2901 2.4595 'International Tables Vol C 4.2.6.8 and 6.1.1.4'
    W -0.8490 6.8722 'International Tables Vol C 4.2.6.8 and 6.1.1.4'
_computing_data_collection     'APEX2 (Bruker, 2005)'
_computing_cell_refinement     'APEX2 (Bruker, 2005)'
_computing_data_reduction     'APEX2 (Bruker, 2005)'
_computing_structure_solution     'SIR92 (Altomare <i>et al.</i>,  1994)'
_computing_structure_refinement     'CRYSTALS (Betteridge <i>et al.</i>,  2003)'
_computing_molecular_graphics     'ATOMS (Dowty, 2000)'
_computing_publication_material     'CRYSTALS (Betteridge <i>et al.</i>,  2003)'
loop_
    _atom_site_type_symbol
    _atom_site_label
    _atom_site_fract_x
    _atom_site_fract_y
    _atom_site_fract_z
    _atom_site_U_iso_or_equiv
    _atom_site_adp_type
    _atom_site_occupancy
    _atom_site_disorder_assembly
    _atom_site_disorder_group
    W W1 0.0000 0.543792(10) 0.7500 0.0336 Uani 1.0000 . .
    S S2 0.10243(10) 0.60787(6) 0.82067(6) 0.0600 Uani 1.0000 . .
    S S3 0.12468(8) 0.47920(5) 0.69500(5) 0.0484 Uani 1.0000 . .
    P P4 0.40710(8) 0.63367(4) 0.57674(4) 0.0388 Uani 1.0000 . .
    C C5 0.3781(3) 0.70067(18) 0.63526(17) 0.0437 Uani 1.0000 . .
    C C6 0.3089(5) 0.6844(2) 0.6898(2) 0.0563 Uani 1.0000 . .
    C C7 0.2841(6) 0.7352(3) 0.7362(2) 0.0707 Uani 1.0000 . .
    C C8 0.3290(5) 0.8004(2) 0.7288(2) 0.0686 Uani 1.0000 . .
    C C9 0.3984(5) 0.8169(2) 0.6756(3) 0.0689 Uani 1.0000 . .
    C C10 0.4229(4) 0.7669(2) 0.6283(2) 0.0573 Uani 1.0000 . .
    C C11 0.5148(4) 0.66260(19) 0.5171(2) 0.0487 Uani 1.0000 . .
    C C12 0.4796(5) 0.7113(2) 0.4705(2) 0.0628 Uani 1.0000 . .
    C C13 0.5591(6) 0.7353(3) 0.4247(3) 0.0736 Uani 1.0000 . .
    C C14 0.6755(6) 0.7104(3) 0.4251(2) 0.0784 Uani 1.0000 . .
    C C15 0.7125(4) 0.6610(3) 0.4694(3) 0.0736 Uani 1.0000 . .
    C C16 0.6318(4) 0.6367(3) 0.5169(2) 0.0587 Uani 1.0000 . .
    C C17 0.4672(3) 0.56172(17) 0.62141(17) 0.0385 Uani 1.0000 . .
    C C18 0.5678(4) 0.5713(2) 0.6630(2) 0.0510 Uani 1.0000 . .
    C C19 0.6220(4) 0.5167(3) 0.6945(2) 0.0565 Uani 1.0000 . .
    C C20 0.5746(4) 0.4515(3) 0.68513(19) 0.0595 Uani 1.0000 . .
    C C21 0.4726(4) 0.44106(19) 0.6465(2) 0.0550 Uani 1.0000 . .
    C C22 0.4181(3) 0.49626(19) 0.61360(18) 0.0445 Uani 1.0000 . .
    C C23 0.2728(3) 0.60850(18) 0.53184(17) 0.0396 Uani 1.0000 . .
    C C24 0.2857(4) 0.5749(2) 0.4718(2) 0.0528 Uani 1.0000 . .
    C C25 0.1833(4) 0.5528(2) 0.43687(19) 0.0583 Uani 1.0000 . .
    C C26 0.0705(4) 0.5641(2) 0.4617(2) 0.0538 Uani 1.0000 . .
    C C27 0.0588(4) 0.5965(2) 0.5217(2) 0.0542 Uani 1.0000 . .
    C C28 0.1588(3) 0.6183(2) 0.55694(18) 0.0471 Uani 1.0000 . .
    H H61 0.2773 0.6368 0.6957 0.0679 Uiso 1.0000 . .
    H H71 0.2337 0.7241 0.7750 0.0853 Uiso 1.0000 . .
    H H81 0.3108 0.8363 0.7624 0.0823 Uiso 1.0000 . .
    H H91 0.4312 0.8644 0.6708 0.0827 Uiso 1.0000 . .
    H H101 0.4725 0.7788 0.5893 0.0687 Uiso 1.0000 . .
    H H121 0.3955 0.7294 0.4702 0.0758 Uiso 1.0000 . .
    H H131 0.5329 0.7706 0.3915 0.0887 Uiso 1.0000 . .
    H H141 0.7338 0.7287 0.3926 0.0950 Uiso 1.0000 . .
    H H151 0.7961 0.6423 0.4681 0.0883 Uiso 1.0000 . .
    H H161 0.6583 0.6014 0.5500 0.0706 Uiso 1.0000 . .
    H H181 0.6007 0.6186 0.6700 0.0612 Uiso 1.0000 . .
    H H191 0.6946 0.5237 0.7237 0.0677 Uiso 1.0000 . .
    H H201 0.6152 0.4114 0.7068 0.0719 Uiso 1.0000 . .
    H H211 0.4376 0.3940 0.6421 0.0663 Uiso 1.0000 . .
    H H221 0.3450 0.4889 0.5848 0.0533 Uiso 1.0000 . .
    H H241 0.3675 0.5666 0.4538 0.0636 Uiso 1.0000 . .
    H H251 0.1918 0.5287 0.3936 0.0699 Uiso 1.0000 . .
    H H261 -0.0027 0.5489 0.4362 0.0647 Uiso 1.0000 . .
    H H271 -0.0231 0.6043 0.5398 0.0652 Uiso 1.0000 . .
    H H281 0.1494 0.6412 0.6007 0.0565 Uiso 1.0000 . .
loop_
    _atom_site_aniso_label
    _atom_site_aniso_U_11
    _atom_site_aniso_U_22
    _atom_site_aniso_U_33
    _atom_site_aniso_U_12
    _atom_site_aniso_U_13
    _atom_site_aniso_U_23
    W1 0.03259(9) 0.03114(9) 0.03738(10) 0.0000 0.00442(6) 0.0000
    S2 0.0597(6) 0.0606(6) 0.0602(6) -0.0175(5) 0.0126(5) -0.0253(5)
    S3 0.0416(4) 0.0516(5) 0.0522(5) 0.0069(3) 0.0016(4) -0.0151(4)
    P4 0.0428(4) 0.0362(4) 0.0375(4) -0.0004(3) 0.0005(3) 0.0010(3)
    C5 0.0527(19) 0.0390(17) 0.0391(17) -0.0021(14) -0.0030(14) -0.0012(13)
    C6 0.080(3) 0.0410(19) 0.048(2) -0.0067(18) 0.0104(19) -0.0017(16)
    C7 0.106(4) 0.059(3) 0.047(2) -0.010(3) 0.015(2) -0.0086(19)
    C8 0.104(4) 0.048(2) 0.054(2) 0.010(2) -0.006(2) -0.0130(19)
    C9 0.097(4) 0.039(2) 0.070(3) -0.008(2) -0.011(3) -0.0022(19)
    C10 0.073(3) 0.043(2) 0.056(2) -0.0090(18) 0.0019(19) -0.0008(17)
    C11 0.056(2) 0.0402(17) 0.050(2) -0.0044(15) 0.0076(16) -0.0003(15)
    C12 0.082(3) 0.049(2) 0.058(2) 0.004(2) 0.016(2) 0.0115(19)
    C13 0.107(4) 0.051(2) 0.064(3) -0.009(3) 0.021(3) 0.009(2)
    C14 0.094(4) 0.086(4) 0.057(3) -0.044(3) 0.024(3) -0.005(3)
    C15 0.051(2) 0.100(4) 0.070(3) -0.016(2) 0.011(2) -0.004(3)
    C16 0.052(2) 0.069(3) 0.055(2) -0.0096(19) 0.0031(18) 0.000(2)
    C17 0.0371(15) 0.0405(17) 0.0380(15) -0.0014(12) 0.0021(12) 0.0007(12)
    C18 0.0441(18) 0.063(2) 0.0460(19) -0.0070(17) -0.0037(15) 0.0060(17)
    C19 0.0375(17) 0.086(3) 0.046(2) 0.0089(18) -0.0010(15) 0.0100(19)
    C20 0.064(2) 0.070(3) 0.0445(18) 0.030(2) 0.0064(16) 0.014(2)
    C21 0.073(3) 0.041(2) 0.051(2) 0.0101(17) 0.0088(18) -0.0020(15)
    C22 0.0474(18) 0.0428(18) 0.0432(18) 0.0004(14) -0.0007(14) 0.0007(14)
    C23 0.0432(17) 0.0389(16) 0.0367(16) 0.0049(13) -0.0013(13) 0.0034(13)
    C24 0.0441(19) 0.067(2) 0.048(2) 0.0043(17) 0.0033(15) -0.0106(18)
    C25 0.065(2) 0.068(3) 0.0409(18) -0.002(2) -0.0046(16) -0.0115(18)
    C26 0.057(2) 0.061(2) 0.0439(19) -0.0073(17) -0.0063(16) 0.0061(16)
    C27 0.0419(18) 0.067(2) 0.054(2) -0.0001(17) 0.0058(16) 0.0019(18)
    C28 0.0487(19) 0.054(2) 0.0388(17) 0.0032(16) 0.0029(14) -0.0019(15)
loop_
    _geom_bond_atom_site_label_1
    _geom_bond_atom_site_label_2
    _geom_bond_site_symmetry_1
    _geom_bond_site_symmetry_2
    _geom_bond_distance
    _geom_bond_publ_flag
    W1 S2 . 5_556 2.1962(10) yes
    W1 S3 . 5_556 2.1915(9) yes
    W1 S2 . . 2.1962(10) yes
    W1 S3 . . 2.1915(9) yes
    P4 C5 . . 1.795(4) no
    P4 C11 . . 1.807(4) no
    P4 C17 . . 1.788(3) no
    P4 C23 . . 1.797(4) no
    C5 C6 . . 1.395(5) no
    C5 C10 . . 1.390(5) no
    C6 C7 . . 1.394(6) no
    C6 H61 . . 0.998 no
    C7 C8 . . 1.374(7) no
    C7 H71 . . 0.997 no
    C8 C9 . . 1.376(8) no
    C8 H81 . . 0.998 no
    C9 C10 . . 1.394(7) no
    C9 H91 . . 0.999 no
    C10 H101 . . 0.999 no
    C11 C12 . . 1.388(6) no
    C11 C16 . . 1.394(6) no
    C12 C13 . . 1.375(7) no
    C12 H121 . . 0.999 no
    C13 C14 . . 1.380(9) no
    C13 H131 . . 0.999 no
    C14 C15 . . 1.371(9) no
    C14 H141 . . 0.999 no
    C15 C16 . . 1.409(6) no
    C15 H151 . . 0.998 no
    C16 H161 . . 0.999 no
    C17 C18 . . 1.396(5) no
    C17 C22 . . 1.393(5) no
    C18 C19 . . 1.371(6) no
    C18 H181 . . 0.999 no
    C19 C20 . . 1.384(7) no
    C19 H191 . . 0.999 no
    C20 C21 . . 1.378(7) no
    C20 H201 . . 0.998 no
    C21 C22 . . 1.395(6) no
    C21 H211 . . 0.999 no
    C22 H221 . . 0.999 no
    C23 C24 . . 1.390(5) no
    C23 C28 . . 1.388(5) no
    C24 C25 . . 1.393(6) no
    C24 H241 . . 0.999 no
    C25 C26 . . 1.378(6) no
    C25 H251 . . 1.000 no
    C26 C27 . . 1.377(6) no
    C26 H261 . . 0.998 no
    C27 C28 . . 1.374(6) no
    C27 H271 . . 0.999 no
    C28 H281 . . 0.999 no
loop_
    _geom_angle_atom_site_label_1
    _geom_angle_atom_site_label_2
    _geom_angle_atom_site_label_3
    _geom_angle_site_symmetry_1
    _geom_angle_site_symmetry_2
    _geom_angle_site_symmetry_3
    _geom_angle
    _geom_angle_publ_flag
    S2 W1 S3 5_556 . 5_556 109.40(4) yes
    S2 W1 S2 5_556 . . 110.82(7) yes
    S3 W1 S2 5_556 . . 108.59(4) yes
    S2 W1 S3 5_556 . . 108.59(4) yes
    S3 W1 S3 5_556 . . 110.02(6) yes
    S2 W1 S3 . . . 109.40(4) yes
    C5 P4 C11 . . . 110.19(17) no
    C5 P4 C17 . . . 107.77(16) no
    C11 P4 C17 . . . 109.65(17) no
    C5 P4 C23 . . . 111.88(17) no
    C11 P4 C23 . . . 107.53(18) no
    C17 P4 C23 . . . 109.81(16) no
    P4 C5 C6 . . . 117.8(3) no
    P4 C5 C10 . . . 122.5(3) no
    C6 C5 C10 . . . 119.7(4) no
    C5 C6 C7 . . . 119.5(4) no
    C5 C6 H61 . . . 120.3 no
    C7 C6 H61 . . . 120.2 no
    C6 C7 C8 . . . 120.2(4) no
    C6 C7 H71 . . . 120.0 no
    C8 C7 H71 . . . 119.8 no
    C7 C8 C9 . . . 120.8(4) no
    C7 C8 H81 . . . 119.6 no
    C9 C8 H81 . . . 119.7 no
    C8 C9 C10 . . . 119.7(4) no
    C8 C9 H91 . . . 120.1 no
    C10 C9 H91 . . . 120.2 no
    C9 C10 C5 . . . 120.1(4) no
    C9 C10 H101 . . . 119.9 no
    C5 C10 H101 . . . 120.0 no
    P4 C11 C12 . . . 119.1(3) no
    P4 C11 C16 . . . 121.3(3) no
    C12 C11 C16 . . . 119.5(4) no
    C11 C12 C13 . . . 121.0(5) no
    C11 C12 H121 . . . 119.6 no
    C13 C12 H121 . . . 119.5 no
    C12 C13 C14 . . . 119.4(5) no
    C12 C13 H131 . . . 120.3 no
    C14 C13 H131 . . . 120.3 no
    C13 C14 C15 . . . 121.2(4) no
    C13 C14 H141 . . . 119.4 no
    C15 C14 H141 . . . 119.4 no
    C14 C15 C16 . . . 119.6(5) no
    C14 C15 H151 . . . 120.2 no
    C16 C15 H151 . . . 120.2 no
    C15 C16 C11 . . . 119.2(4) no
    C15 C16 H161 . . . 120.4 no
    C11 C16 H161 . . . 120.4 no
    P4 C17 C18 . . . 119.1(3) no
    P4 C17 C22 . . . 121.2(3) no
    C18 C17 C22 . . . 119.7(3) no
    C17 C18 C19 . . . 121.0(4) no
    C17 C18 H181 . . . 119.6 no
    C19 C18 H181 . . . 119.5 no
    C18 C19 C20 . . . 119.0(4) no
    C18 C19 H191 . . . 120.6 no
    C20 C19 H191 . . . 120.4 no
    C19 C20 C21 . . . 121.2(4) no
    C19 C20 H201 . . . 119.3 no
    C21 C20 H201 . . . 119.5 no
    C20 C21 C22 . . . 120.0(4) no
    C20 C21 H211 . . . 120.0 no
    C22 C21 H211 . . . 120.0 no
    C21 C22 C17 . . . 119.0(4) no
    C21 C22 H221 . . . 120.4 no
    C17 C22 H221 . . . 120.6 no
    P4 C23 C24 . . . 118.0(3) no
    P4 C23 C28 . . . 122.1(3) no
    C24 C23 C28 . . . 119.8(3) no
    C23 C24 C25 . . . 119.3(4) no
    C23 C24 H241 . . . 120.3 no
    C25 C24 H241 . . . 120.3 no
    C24 C25 C26 . . . 120.3(4) no
    C24 C25 H251 . . . 119.8 no
    C26 C25 H251 . . . 119.9 no
    C25 C26 C27 . . . 119.9(4) no
    C25 C26 H261 . . . 120.0 no
    C27 C26 H261 . . . 120.0 no
    C26 C27 C28 . . . 120.5(4) no
    C26 C27 H271 . . . 119.7 no
    C28 C27 H271 . . . 119.8 no
    C23 C28 C27 . . . 120.1(3) no
    C23 C28 H281 . . . 120.0 no
    C27 C28 H281 . . . 119.9 no
data_global
_journal_date_recd_electronic     2008-02-27
_journal_date_accepted     2008-03-18
_journal_name_full     'Acta Crystallographica, Section E'
_journal_year     2008
_journal_volume     64
_journal_issue      4
_journal_page_first     m574
_journal_page_last     m574
_journal_paper_category     QM
_journal_coeditor_code     CS2070
_publ_contact_author_name     'Paz Vaqueiro'
_publ_contact_author_address
;
Department of Chemistry
Heriot-Watt University
Edinburgh EH14 4AS, UK
;
_publ_contact_author_email     chepv@hw.ac.uk
_publ_contact_author_fax     '+44 1314 513180'
_publ_contact_author_phone     '+44 1314 513759'
_publ_section_title
;
Bis(tetraphenylphosphonium) tetrasulfidotungstate
;
loop_
    _publ_author_name
    _publ_author_footnote
    _publ_author_address
    'Leyva Bailen, Patricia' .
;
Department of Chemistry
Heriot--Watt University
Edinburgh EH14 4AS
Scotland
;
    'Powell, Anthony V.' .
;
Department of Chemistry
Heriot--Watt University
Edinburgh EH14 4AS
Scotland
;
    'Vaqueiro, Paz' .
;
Department of Chemistry
Heriot--Watt University
Edinburgh EH14 4AS
Scotland
;
