# Supplementary material for: Bis(tetra­phenyl­phospho­nium) tetra­sulfido­tungstate(VI)
Source: Acta Crystallogr Sect E Struct Rep Online. 2008 Mar 29;64(Pt 4):m574. doi: 10.1107/S1600536808007472 (PMC2960978; doi:10.1107/S1600536808007472)
Supplement: Supplementary file 2 [file e-64-0m574-Isup2.hkl]

data_I
#  C2c in C2/c                             
_audit_creation_date        08-02-27
_audit_creation_method      CRYSTALS 

_cell_length_a                    11.1069(4)
_cell_angle_alpha                 90
_cell_length_b                    19.4557(6)
_cell_angle_beta                  91.242(2)
_cell_length_c                    20.2373(6)
_cell_angle_gamma                 90

# NOTE Fc on scale of Fo,      0.17960
# Status flags: 
#    o - used in refinement 
#    < - excluded by I/sigmaI cutoff 
#    x - excluded for another reason  

loop_
_refln_index_h
_refln_index_k
_refln_index_l
_refln_F_squared_meas
_refln_F_squared_calc
_refln_F_squared_sigma
_refln_observed_status
   2   0   0     5936.47        0.00      122.09 x
   4   0   0       30.21       22.80        4.46 o
   6   0   0      191.49      185.64       10.49 o
   8   0   0      855.07      892.72       28.59 o
  10   0   0      806.29      840.77       30.27 o
  12   0   0      133.49      135.91       16.10 o
  14   0   0      114.61       92.44       17.47 o
   1   1   0       -4.46        0.00        0.47 <
   3   1   0      689.74      725.70       17.84 o
   5   1   0      616.05      635.39       18.71 o
   7   1   0     1608.43     1672.26       41.24 o
   9   1   0      437.55      447.66       20.23 o
  11   1   0      211.81      213.46       17.71 o
  13   1   0       50.44       67.14       13.08 o
  15   1   0       82.50       79.60       17.00 o
   0   2   0        0.15        0.00        0.64 <
   2   2   0     2956.90     3099.07       59.96 o
   4   2   0      248.02      263.75       10.49 o
   6   2   0      423.91      477.66       16.63 o
   8   2   0      727.04      781.12       25.26 o
  10   2   0      218.77      238.44       16.94 o
  12   2   0       56.66       62.96       12.73 o
  14   2   0       70.10       69.62       15.38 o
   1   3   0     2344.05        0.00       48.29 x
   3   3   0      228.22      236.00        9.96 o
   5   3   0      970.84      912.64       26.86 o
   7   3   0      583.07      579.21       21.08 o
   9   3   0      541.17      567.18       22.90 o
  11   3   0       76.54       89.03       12.99 o
  13   3   0       41.16       36.05       12.86 o
  15   3   0       35.14       40.37       14.91 <
   0   4   0      216.88      151.92        7.01 o
   2   4   0      529.35      454.99       14.36 o
   4   4   0      371.98      377.74       14.08 o
   6   4   0      620.82      644.50       20.68 o
   8   4   0      196.09      208.08       14.53 o
  10   4   0       13.41       10.12        8.74 <
  12   4   0       -9.40        2.17        8.78 <
  14   4   0       20.16       24.41       13.01 <
   1   5   0       61.96       33.24        4.88 o
   3   5   0       37.60       43.22        4.78 o
   5   5   0       30.05       35.62        5.99 o
   7   5   0       38.06       41.88        8.47 o
   9   5   0       35.80       40.68        9.87 o
  11   5   0        1.70        1.52       13.99 <
  13   5   0        6.93        6.91       11.24 <
  15   5   0       -4.34        3.46       16.16 <
   0   6   0      208.38      169.05        8.10 o
   2   6   0      250.88      206.79        9.48 o
   4   6   0      427.73      371.66       14.64 o
   6   6   0       28.22       23.24        6.91 o
   8   6   0       54.78       60.16        9.92 o
  10   6   0        0.32        6.56        8.17 <
  12   6   0       -2.36        5.81        8.87 <
  14   6   0        4.05        0.57       10.32 <
   1   7   0      178.98      192.47        7.84 o
   3   7   0      112.11      129.66        7.52 o
   5   7   0        6.16        3.59        4.95 <
   7   7   0        5.15        5.79        6.89 <
   9   7   0       78.81       77.78       11.47 o
  11   7   0      128.46      133.14       15.32 o
  13   7   0       28.51       31.28       12.83 <
  15   7   0       -1.77        2.34       12.18 <
   0   8   0      201.99      172.66        8.70 o
   2   8   0      574.12      543.88       16.57 o
   4   8   0     1779.67     1778.60       41.80 o
   6   8   0      946.90      978.07       28.52 o
   8   8   0       32.24       28.70        9.28 o
  10   8   0       37.23       40.02       10.33 o
  12   8   0       21.06       25.23       11.30 <
  14   8   0       30.98       27.28       14.07 <
   1   9   0      295.32      258.49       11.09 o
   3   9   0      507.03      502.58       16.44 o
   5   9   0      650.35      634.96       21.18 o
   7   9   0      273.41      270.28       16.14 o
   9   9   0      198.83      180.03       15.85 o
  11   9   0      139.79      141.66       15.63 o
  13   9   0       69.81       82.33       15.20 o
   0  10   0      718.36      668.52       19.84 o
   2  10   0     1665.30     1505.52       38.59 o
   4  10   0     1687.38     1656.60       40.66 o
   6  10   0      542.11      545.84       20.33 o
   8  10   0      191.59      197.29       15.20 o
  10  10   0      200.08      194.72       17.35 o
  12  10   0      151.05      143.92       17.73 o
  14  10   0       51.20       60.30       15.21 o
   1  11   0      297.39      301.18       12.19 o
   3  11   0      839.65      865.45       23.92 o
   5  11   0     1441.80     1488.13       37.42 o
   7  11   0      437.32      444.93       19.33 o
   9  11   0      182.62      185.64       16.22 o
  11  11   0      141.30      143.43       16.39 o
  13  11   0       92.38       85.30       16.72 o
   0  12   0     1949.50     1750.09       44.76 o
   2  12   0      940.55      921.94       25.75 o
   4  12   0      287.15      299.21       14.10 o
   6  12   0      448.55      449.22       19.10 o
   8  12   0      364.48      362.05       19.83 o
  10  12   0      271.67      277.10       19.80 o
  12  12   0      143.51      159.63       17.80 o
  14  12   0       27.85       30.28       14.46 <
   1  13   0     1498.57     1421.66       36.84 o
   3  13   0      472.15      465.18       17.53 o
   5  13   0      346.58      346.92       17.07 o
   7  13   0      270.54      273.82       16.17 o
   9  13   0      242.03      230.22       18.25 o
  11  13   0      122.63      130.22       16.14 o
  13  13   0       40.88       48.69       14.24 <
   0  14   0      337.46      339.24       14.66 o
   2  14   0      197.93      201.02       12.87 o
   4  14   0      229.21      230.46       14.05 o
   6  14   0      228.41      222.27       15.01 o
   8  14   0      235.96      231.55       17.23 o
  10  14   0      105.83      109.61       14.80 o
  12  14   0       17.86       35.85       12.28 <
   1  15   0      883.69      888.29       26.88 o
   3  15   0      111.92      112.77       11.17 o
   5  15   0       11.62       12.60        7.27 <
   7  15   0       45.05       50.69       10.67 o
   9  15   0      140.47      128.13       15.81 o
  11  15   0       49.38       50.22       13.56 o
  13  15   0       -3.85        5.00       11.32 <
   0  16   0        7.87        3.38        7.16 <
   2  16   0       24.54       17.37        8.00 o
   4  16   0       69.18       59.41        9.68 o
   6  16   0       83.59       82.59       11.64 o
   8  16   0       87.79       82.77       13.47 o
  10  16   0       16.13        7.48       11.01 <
  12  16   0       -7.55        0.21       11.46 <
   1  17   0        3.86        2.23        7.02 <
   3  17   0        6.69        5.90        7.79 <
   5  17   0       10.49       15.84        8.28 <
   7  17   0        5.72        0.24        8.77 <
   9  17   0        5.08        0.17        9.66 <
  11  17   0       -0.48        3.85       11.47 <
   0  18   0       37.25       32.57        9.16 o
   2  18   0       72.28       54.33       10.67 o
   4  18   0      136.43      117.53       13.64 o
   6  18   0       16.27       22.53        9.17 <
   8  18   0        1.14        0.70        9.67 <
  10  18   0      -10.26        2.27       10.53 <
  12  18   0       -1.34        9.34       12.21 <
   1  19   0       89.79       80.84       11.56 o
   3  19   0       22.73       19.60        9.08 <
   5  19   0       20.35       15.76        9.22 <
   7  19   0        8.03        6.64        9.83 <
   9  19   0       26.63       25.00       12.23 <
  11  19   0       30.18       36.14       14.52 <
   0  20   0       85.07       92.77       11.79 o
   2  20   0      138.65      118.36       14.14 o
   4  20   0      174.33      164.96       16.80 o
   6  20   0       91.21       93.83       15.18 o
   8  20   0       48.90       42.91       13.66 o
  10  20   0        7.93       27.68       13.19 <
   1  21   0      122.62      113.95       13.69 o
   3  21   0      238.72      226.12       18.92 o
   5  21   0      215.96      220.44       18.94 o
   7  21   0       61.36       85.00       14.83 o
   9  21   0       34.31       36.63       14.78 <
   0  22   0      143.77      121.25       14.99 o
   2  22   0      174.79      168.61       17.38 o
   4  22   0      123.81      108.33       15.99 o
   6  22   0       57.36       52.23       15.01 o
   8  22   0       31.35       34.49       14.23 <
   1  23   0       28.42       48.12       12.47 <
   3  23   0      208.92      193.19       19.31 o
   5  23   0      241.72      251.06       21.41 o
   7  23   0       58.41       72.44       15.42 o
   0  24   0       15.82       33.47       12.33 <
   2  24   0       76.59       96.85       16.40 o
   4  24   0      107.38      120.69       16.18 o
   6  24   0       61.90       84.54       15.77 o
   1  25   0       57.08       51.62       15.52 o
   3  25   0       69.23       72.36       15.76 o
   5  25   0       59.36       68.57       15.61 o
   0  26   0       17.08        9.21       13.64 <
   2  26   0        0.27       13.30       12.76 <
   4  26   0       42.97       42.31       15.53 <
   1  27   0       31.47       25.97       15.09 <
   3  27   0       19.23       19.84       14.05 <
 -15   1   1        0.03        1.15       11.78 <
 -13   1   1       -2.11        3.72        8.88 <
 -11   1   1       33.07       34.58       10.88 o
  -9   1   1       88.82       85.81       11.59 o
  -7   1   1      205.24      200.19       12.85 o
  -5   1   1       23.37       20.57        5.17 o
  -3   1   1      281.48      222.12       10.46 o
  -1   1   1       -1.23        0.00        0.69 <
   3   1   1     1640.85     1546.99       35.91 o
   5   1   1      235.27      203.87       11.02 o
   7   1   1       49.56       52.78        8.03 o
   9   1   1       -4.65        3.06        7.94 <
  11   1   1       10.25        9.13        9.31 <
  13   1   1       19.89       21.29       11.24 <
  15   1   1       -0.87        5.62       12.23 <
 -14   2   1       36.90       37.59       13.64 <
 -12   2   1      149.27      163.75       16.76 o
 -10   2   1      282.70      290.59       18.85 o
  -8   2   1       -0.74        7.13        7.43 <
  -6   2   1        6.50        7.35        5.19 <
  -4   2   1      314.59      314.47       12.04 o
  -2   2   1      658.68      671.47       16.25 o
   2   2   1     1038.90     1005.24       23.27 o
   4   2   1       25.79       23.32        4.61 o
   6   2   1      167.85      188.02       10.74 o
   8   2   1      720.15      780.07       25.52 o
  10   2   1      138.23      143.98       14.59 o
  12   2   1       20.44       24.50       10.86 <
  14   2   1        6.79        1.96       11.82 <
 -15   3   1       24.90       15.93       14.16 <
 -13   3   1       74.64       74.58       14.79 o
 -11   3   1      271.51      295.50       19.30 o
  -9   3   1      518.99      538.47       22.70 o
  -7   3   1      181.98      191.52       12.60 o
  -5   3   1      200.01      233.20       10.83 o
  -3   3   1      945.09     1005.08       23.83 o
  -1   3   1      512.02        0.00       12.46 x
   1   3   1     4448.38        0.00       89.68 x
   3   3   1      305.86      372.80       11.13 o
   5   3   1     1017.17     1079.19       26.91 o
   7   3   1      543.99      580.24       20.28 o
   9   3   1      188.06      196.15       14.77 o
  11   3   1      121.47      124.01       14.92 o
  13   3   1       54.43       77.74       13.62 o
  15   3   1       45.14       35.83       15.36 <
 -14   4   1       58.84       67.99       15.56 o
 -12   4   1      215.27      195.82       19.40 o
 -10   4   1      454.04      462.15       21.97 o
  -8   4   1      326.95      318.08       17.50 o
  -6   4   1      746.84      754.69       23.45 o
  -4   4   1      694.30      701.64       20.28 o
  -2   4   1     2278.00     2113.34       48.19 o
   0   4   1     1983.03     1725.42       41.44 o
   2   4   1     2207.39     2058.27       46.55 o
   4   4   1     1861.53     1816.80       42.67 o
   6   4   1      689.79      709.47       22.01 o
   8   4   1      462.67      485.13       20.17 o
  10   4   1      116.09      114.78       13.05 o
  12   4   1      160.82      162.15       17.11 o
  14   4   1       45.16       55.25       14.78 o
 -15   5   1       38.16       40.13       14.89 <
 -13   5   1      202.53      215.89       20.24 o
 -11   5   1      332.56      300.11       22.04 o
  -9   5   1      311.60      308.02       18.47 o
  -7   5   1      315.16      304.31       16.32 o
  -5   5   1     1000.54     1027.14       27.35 o
  -3   5   1     3615.65     3500.18       75.08 o
  -1   5   1     1460.04     1292.36       31.93 o
   1   5   1     2560.93     2235.30       53.08 o
   3   5   1     1585.35     1515.17       35.74 o
   5   5   1     1639.36     1607.88       39.42 o
   7   5   1      973.25      980.58       30.70 o
   9   5   1      452.01      438.78       21.38 o
  11   5   1      385.57      379.03       22.81 o
  13   5   1      102.47      109.43       16.49 o
  15   5   1       27.34       42.37       14.50 <
 -14   6   1       73.90       53.25       15.97 o
 -12   6   1       77.24       80.28       14.12 o
 -10   6   1      363.94      363.58       21.04 o
  -8   6   1     1044.18     1047.97       32.60 o
  -6   6   1     1270.72     1341.79       34.29 o
  -4   6   1     2373.07     2430.73       52.53 o
  -2   6   1      448.02      499.61       13.57 o
   0   6   1       25.66       19.68        4.04 o
   2   6   1     1727.17     1752.86       38.94 o
   4   6   1     3902.74     3964.00       83.82 o
   6   6   1     1628.11     1642.64       42.42 o
   8   6   1      104.14       99.15       11.73 o
  10   6   1       54.50       57.06       11.27 o
  12   6   1      189.05      185.85       18.48 o
  14   6   1      129.40      146.87       18.82 o
 -15   7   1       48.15       53.18       15.85 o
 -13   7   1      172.85      160.63       19.23 o
 -11   7   1      210.96      215.75       18.08 o
  -9   7   1      196.58      194.00       15.80 o
  -7   7   1      277.37      297.37       15.52 o
  -5   7   1     2016.08     2070.44       47.00 o
  -3   7   1     2499.67     2529.86       53.37 o
  -1   7   1      491.38      479.19       13.73 o
   1   7   1       93.87      106.27        6.19 o
   3   7   1     3486.54     3402.55       75.23 o
   5   7   1     1480.37     1512.68       36.43 o
   7   7   1      318.22      329.12       16.46 o
   9   7   1      152.68      146.19       13.91 o
  11   7   1      232.38      221.23       18.72 o
  13   7   1      223.79      200.45       21.47 o
  15   7   1       36.05       32.22       15.06 <
 -14   8   1       36.98       47.33       14.44 <
 -12   8   1      143.42      135.23       16.91 o
 -10   8   1       38.28       40.39       10.37 o
  -8   8   1      155.77      150.99       13.87 o
  -6   8   1      614.41      627.88       21.93 o
  -4   8   1     2218.15     2179.86       50.25 o
  -2   8   1     1201.26     1126.77       28.95 o
   0   8   1      249.15      208.26        9.85 o
   2   8   1      869.24      777.92       21.84 o
   4   8   1      868.68      893.77       24.09 o
   6   8   1      890.25      883.52       27.36 o
   8   8   1      121.56      109.48       12.46 o
  10   8   1      277.03      287.58       18.56 o
  12   8   1      184.43      180.84       18.62 o
  14   8   1       54.00       58.06       15.57 o
 -13   9   1       14.29       20.79       11.77 <
 -11   9   1      140.67      141.42       15.66 o
  -9   9   1      127.23      130.55       13.92 o
  -7   9   1      195.23      195.84       14.32 o
  -5   9   1      705.27      709.21       22.39 o
  -3   9   1      617.97      620.12       18.84 o
  -1   9   1      533.82      462.45       15.96 o
   1   9   1      145.56      115.58        8.33 o
   3   9   1      836.30      841.15       21.89 o
   5   9   1      699.47      712.99       22.16 o
   7   9   1       81.30       76.99       10.58 o
   9   9   1        6.38        6.09        8.23 <
  11   9   1       77.54       68.46       13.58 o
  13   9   1      149.00      135.79       18.54 o
 -14  10   1        8.12       12.10       12.69 <
 -12  10   1       66.87       81.93       14.16 o
 -10  10   1       76.23       75.03       12.53 o
  -8  10   1        3.65        1.61        7.12 <
  -6  10   1        4.29       12.39        6.37 <
  -4  10   1      535.74      564.14       18.51 o
  -2  10   1      266.60      305.58       11.69 o
   0  10   1      167.24      183.60        8.96 o
   2  10   1        8.35       16.98        4.50 <
   4  10   1        4.27        7.05        6.28 <
   6  10   1       50.96       52.09        8.36 o
   8  10   1      150.64      158.76       13.73 o
  10  10   1       62.28       76.80       12.10 o
  12  10   1       27.92       24.46       11.95 <
  14  10   1       -2.68        2.85       12.25 <
 -13  11   1       -1.33        6.07       11.06 <
 -11  11   1       33.47       38.89       11.64 <
  -9  11   1        0.69        6.58        8.87 <
  -7  11   1       46.50       47.44        9.88 o
  -5  11   1       -2.92        0.15        5.72 <
  -3  11   1      225.48      221.47       11.86 o
  -1  11   1       12.73       12.50        4.65 <
   1  11   1        4.57        2.99        4.48 <
   3  11   1       67.94       55.59        7.65 o
   5  11   1       52.34       51.56        7.96 o
   7  11   1        1.22        3.78        6.98 <
   9  11   1        0.03        0.33        8.58 <
  11  11   1       20.90       22.48       11.11 <
  13  11   1       12.61       10.06       12.25 <
 -14  12   1       -1.28        5.47       12.55 <
 -12  12   1        4.28        1.00       11.41 <
 -10  12   1       -2.26        1.62        8.97 <
  -8  12   1       44.39       35.84       10.31 o
  -6  12   1       31.11       37.42        8.33 o
  -4  12   1        8.10        7.16        6.27 <
  -2  12   1       13.72        5.47        5.64 <
   0  12   1       26.85       25.46        5.66 o
   2  12   1       83.17       70.81        8.54 o
   4  12   1        0.83        0.57        5.46 <
   6  12   1       -2.28        9.30        6.86 <
   8  12   1       15.23       29.68        9.90 <
  10  12   1        3.37       10.71        9.55 <
  12  12   1        3.36        0.31       10.76 <
  14  12   1       -0.36        0.45       11.69 <
 -13  13   1       -4.10        1.05       11.44 <
 -11  13   1       -0.16        2.13        9.93 <
  -9  13   1       81.95       80.99       12.79 o
  -7  13   1      280.34      290.52       16.59 o
  -5  13   1      140.72      132.59       11.84 o
  -3  13   1       16.25       18.92        6.33 <
  -1  13   1       27.50       21.65        6.27 o
   1  13   1      444.41      407.05       16.96 o
   3  13   1      432.29      412.15       17.27 o
   5  13   1      161.89      156.99       12.69 o
   7  13   1       62.83       67.52        9.99 o
   9  13   1       21.15       23.50        9.76 <
  11  13   1       11.78       17.54       10.76 <
  13  13   1       20.55       20.50       12.94 <
 -12  14   1       38.85       34.12       13.62 <
 -10  14   1       68.28       67.96       13.42 o
  -8  14   1      111.65      100.42       13.49 o
  -6  14   1      159.93      150.37       13.37 o
  -4  14   1      272.99      263.89       15.49 o
  -2  14   1      602.40      556.01       20.65 o
   0  14   1      689.29      617.21       22.32 o
   2  14   1      252.60      231.71       14.23 o
   4  14   1        7.68        8.33        7.98 <
   6  14   1       47.91       45.52        9.05 o
   8  14   1      288.71      280.96       19.28 o
  10  14   1      106.07       94.95       14.92 o
  12  14   1        5.36       18.70       13.69 <
 -13  15   1       28.63       33.56       13.70 <
 -11  15   1       56.05       62.45       13.89 o
  -9  15   1      155.64      160.89       16.27 o
  -7  15   1      259.19      259.77       17.37 o
  -5  15   1      164.87      161.51       13.25 o
  -3  15   1      299.17      287.13       15.91 o
  -1  15   1      464.21      441.86       18.45 o
   1  15   1     1172.65     1098.65       32.57 o
   3  15   1      311.96      297.89       16.50 o
   5  15   1       51.94       46.09        9.15 o
   7  15   1      246.88      261.63       17.59 o
   9  15   1      197.68      204.46       18.00 o
  11  15   1       34.83       49.80       12.88 <
  13  15   1       15.75       23.65       12.73 <
 -12  16   1       16.53       29.06       12.85 <
 -10  16   1      114.83      118.32       16.15 o
  -8  16   1      284.65      277.76       19.71 o
  -6  16   1      350.50      357.20       19.22 o
  -4  16   1      173.29      182.85       13.36 o
  -2  16   1      146.39      131.46       12.56 o
   0  16   1      696.60      689.23       24.24 o
   2  16   1      506.31      500.52       20.70 o
   4  16   1      348.92      356.74       17.14 o
   6  16   1      299.58      309.43       17.89 o
   8  16   1      247.21      245.48       18.77 o
  10  16   1      110.07      113.31       15.68 o
  12  16   1       41.02       51.17       14.65 <
 -11  17   1       92.03      106.99       16.38 o
  -9  17   1      134.87      140.49       16.43 o
  -7  17   1      165.49      166.42       16.22 o
  -5  17   1      104.86      108.42       12.37 o
  -3  17   1      332.75      323.60       17.75 o
  -1  17   1     1271.53     1210.01       36.33 o
   1  17   1      883.32      842.76       28.56 o
   3  17   1       87.93       86.65       10.75 o
   5  17   1       80.01       71.73       11.21 o
   7  17   1      317.44      289.03       20.07 o
   9  17   1      301.35      294.29       21.21 o
  11  17   1       47.55       56.30       14.08 o
 -12  18   1       12.63       19.68       17.87 <
 -10  18   1       80.74       66.55       15.47 o
  -8  18   1      257.75      258.80       20.05 o
  -6  18   1      162.89      171.63       15.33 o
  -4  18   1      196.24      202.69       15.43 o
  -2  18   1      411.53      395.56       20.42 o
   0  18   1      404.34      389.36       19.79 o
   2  18   1      389.79      390.51       19.49 o
   4  18   1      126.61      117.04       13.14 o
   6  18   1      201.91      200.04       16.64 o
   8  18   1      201.64      198.95       18.48 o
  10  18   1       63.79       74.34       14.88 o
  12  18   1       22.21       32.28       15.05 <
 -11  19   1       16.17       25.39       12.89 <
  -9  19   1       83.16       92.94       15.41 o
  -7  19   1      186.79      177.25       17.81 o
  -5  19   1      158.90      149.00       15.19 o
  -3  19   1      124.51      119.46       13.10 o
  -1  19   1      214.48      223.13       15.94 o
   1  19   1      258.52      260.78       16.92 o
   3  19   1      294.42      286.17       18.25 o
   5  19   1      146.26      146.85       15.58 o
   7  19   1       73.55      106.99       14.43 o
   9  19   1       75.78       70.36       16.02 o
  11  19   1        6.19       27.43       12.82 <
 -10  20   1        5.41       11.53       13.21 <
  -8  20   1       13.37       36.45       11.12 <
  -6  20   1       96.49       98.98       14.20 o
  -4  20   1      121.49      115.71       13.89 o
  -2  20   1      123.96      109.89       13.59 o
   0  20   1      158.26      144.70       14.67 o
   2  20   1       69.58       53.84       12.45 o
   4  20   1       97.09      100.04       13.96 o
   6  20   1      101.62      112.17       15.97 o
   8  20   1       85.70       70.16       16.21 o
  10  20   1       39.14       48.68       15.22 <
  -9  21   1        9.88       28.53       13.26 <
  -7  21   1      107.55       93.17       17.33 o
  -5  21   1       52.00       68.59       12.60 o
  -3  21   1        3.78        4.59        8.35 <
  -1  21   1       -0.76        5.72        7.24 <
   1  21   1       35.08       36.68       10.93 o
   3  21   1      110.91      106.82       14.82 o
   5  21   1       72.10       69.14       13.59 o
   7  21   1       20.84       24.17       12.83 <
   9  21   1       -8.69        1.00       16.13 <
  -8  22   1       -3.02        0.19       12.09 <
  -6  22   1       10.55       12.16       11.66 <
  -4  22   1       31.00       22.67       11.14 <
  -2  22   1       22.69       25.85       10.63 <
   0  22   1       11.43       12.95        9.23 <
   2  22   1        4.61       11.64        9.24 <
   4  22   1        1.25        0.51        9.52 <
   6  22   1      -10.66        2.29       10.28 <
   8  22   1       -4.26        2.77       12.43 <
  -7  23   1        6.29        0.90       13.33 <
  -5  23   1       -5.16        0.88        9.96 <
  -3  23   1        5.77        0.47        9.64 <
  -1  23   1      -14.26        0.38        9.21 <
   1  23   1        0.88        0.06       10.40 <
   3  23   1       12.44        8.22       10.47 <
   5  23   1        3.02        4.25       10.83 <
   7  23   1       -4.28        1.01       15.83 <
  -6  24   1       -6.71        7.22       11.36 <
  -4  24   1       32.60       22.55       12.53 <
  -2  24   1       12.52       19.16       12.32 <
   0  24   1        8.10        8.37       11.65 <
   2  24   1       -8.85        2.73        9.61 <
   4  24   1        1.19        1.11       10.82 <
   6  24   1       -1.91        7.88       12.34 <
  -5  25   1       31.78       30.25       14.66 <
  -3  25   1        5.48        8.63       15.38 <
  -1  25   1       13.46       25.69       12.98 <
   1  25   1       20.26       28.53       13.28 <
   3  25   1       58.23       61.47       14.02 o
   5  25   1       34.35       35.82       14.53 <
  -4  26   1       31.78       37.67       15.14 <
  -2  26   1       36.40       38.31       15.38 <
   0  26   1       17.13       31.71       13.62 <
   2  26   1       23.52       46.04       14.41 <
   4  26   1       24.03       26.08       14.30 <
  -3  27   1       29.49       58.17       14.61 <
  -1  27   1       55.90       61.15       16.35 o
   1  27   1       46.94       51.91       15.85 o
   3  27   1       20.19       34.87       13.61 <
 -14   0   2      122.68      141.05       17.84 o
 -12   0   2      262.25      270.59       20.24 o
 -10   0   2      275.44      279.09       18.70 o
  -8   0   2      531.92      549.79       20.16 o
  -6   0   2     1504.02     1512.84       37.15 o
  -4   0   2     1059.72     1052.87       26.99 o
  -2   0   2     7349.18     7060.20      142.45 o
   0   0   2       -4.77        0.00        0.53 <
   2   0   2       31.62       33.23        3.46 o
   4   0   2       38.27       31.81        4.74 o
   6   0   2      406.67      439.56       16.24 o
   8   0   2     2031.47     2056.23       51.32 o
  10   0   2      555.13      598.06       24.93 o
  12   0   2       28.25       21.02       11.01 <
  14   0   2       11.62       11.23       11.77 <
 -15   1   2       40.88       42.82       14.91 <
 -13   1   2       79.63       91.35       14.97 o
 -11   1   2      172.48      173.92       16.64 o
  -9   1   2      893.58      931.67       30.11 o
  -7   1   2      999.85     1026.13       29.36 o
  -5   1   2      790.57      807.99       22.09 o
  -3   1   2      543.64      582.22       15.85 o
  -1   1   2     2826.70        0.00       56.34 x
   1   1   2     3993.77        0.00       79.57 x
   3   1   2      863.54      881.68       20.91 o
   5   1   2      751.51      766.10       20.71 o
   7   1   2     1078.42     1074.17       30.37 o
   9   1   2     1463.77     1501.18       42.26 o
  11   1   2      261.21      263.65       19.17 o
  13   1   2       97.70       99.72       15.67 o
  15   1   2       56.30       50.85       15.88 o
 -14   2   2       95.55      109.53       16.85 o
 -12   2   2      124.15      109.55       16.02 o
 -10   2   2      239.32      235.18       17.75 o
  -8   2   2     1224.25     1292.78       35.38 o
  -6   2   2     1416.77     1419.58       36.34 o
  -4   2   2      426.76      469.59       14.55 o
  -2   2   2     1030.32     1143.75       23.72 o
   0   2   2     3146.98        0.00       64.62 x
   2   2   2     9117.31     9421.79      178.55 o
   4   2   2      381.04      441.79       13.07 o
   6   2   2      295.25      334.08       13.46 o
   8   2   2      722.91      777.68       25.10 o
  10   2   2      343.15      368.31       19.85 o
  12   2   2       42.51       50.57       12.04 o
  14   2   2       26.39       24.46       13.23 <
 -15   3   2       34.41       52.20       15.01 <
 -13   3   2       51.23       53.76       13.45 o
 -11   3   2       15.75       24.25       10.92 <
  -9   3   2       46.60       41.68       10.11 o
  -7   3   2      760.47      795.61       25.09 o
  -5   3   2      523.44      582.62       17.78 o
  -3   3   2      207.76      215.65        9.40 o
  -1   3   2      214.49      216.27        7.42 o
   1   3   2      100.54      101.28        5.38 o
   3   3   2     1592.55     1525.49       35.87 o
   5   3   2      667.46      642.28       20.13 o
   7   3   2      544.81      564.12       20.20 o
   9   3   2      306.90      313.80       18.25 o
  11   3   2       62.59       66.49       12.24 o
  13   3   2       17.57       25.79       11.44 <
  15   3   2       15.50       33.24       14.07 <
 -14   4   2       19.41       30.51       13.19 <
 -12   4   2       -7.40        1.62        9.10 <
 -10   4   2       10.52       12.30        8.52 <
  -8   4   2      762.47      792.71       26.71 o
  -6   4   2      754.11      755.55       23.89 o
  -4   4   2       13.75       13.42        4.47 o
  -2   4   2       48.79       50.91        5.00 o
   0   4   2     4826.23     4197.93       96.65 o
   2   4   2      350.77      341.76       10.51 o
   4   4   2      324.19      308.37       12.25 o
   6   4   2       -1.33        3.22        4.87 <
   8   4   2       47.68       42.38        9.31 o
  10   4   2      154.96      157.12       14.27 o
  12   4   2       39.83       49.42       11.90 o
  14   4   2       25.96       30.72       13.84 <
 -15   5   2       19.20       20.74       13.90 <
 -13   5   2       21.06       12.67       12.16 <
 -11   5   2       -0.49        3.23        9.36 <
  -9   5   2        2.03        4.09        8.00 <
  -7   5   2      321.79      336.74       17.00 o
  -5   5   2      286.00      322.31       13.39 o
  -3   5   2       13.68       18.94        4.10 o
  -1   5   2       56.51       58.81        5.02 o
   1   5   2     1780.95     1672.92       39.54 o
   3   5   2      553.98      571.42       15.93 o
   5   5   2        0.41        8.39        4.57 <
   7   5   2       29.53       32.52        8.03 o
   9   5   2        3.56       10.79        9.04 <
  11   5   2        1.69        9.17        9.20 <
  13   5   2       -2.69        0.15       10.26 <
  15   5   2       -0.06        4.74       15.60 <
 -14   6   2       -0.57        1.23       14.78 <
 -12   6   2       23.53       25.07       11.41 <
 -10   6   2      125.93      118.49       14.65 o
  -8   6   2       26.33       33.39        8.89 o
  -6   6   2        5.95       11.71        6.45 <
  -4   6   2      214.33      198.63       10.97 o
  -2   6   2      231.73      197.75        9.60 o
   0   6   2       91.54       97.59        6.27 o
   2   6   2       12.48        3.37        3.86 o
   4   6   2       44.38       35.05        5.84 o
   6   6   2       40.74       29.56        7.51 o
   8   6   2        1.99        4.57        7.74 <
  10   6   2       -5.46        2.21        8.19 <
  12   6   2        7.64        4.47       10.20 <
  14   6   2       -2.48        2.11       11.65 <
 -15   7   2       11.13        8.04       17.63 <
 -13   7   2       11.07       12.77       11.51 <
 -11   7   2        6.99        8.60        9.72 <
  -9   7   2        1.61        6.00        7.86 <
  -7   7   2       20.99       19.59        7.88 <
  -5   7   2      603.08      594.38       20.35 o
  -3   7   2      778.48      782.64       21.41 o
  -1   7   2      101.91      126.20        6.74 o
   1   7   2      369.11      294.91       13.11 o
   3   7   2        6.47        4.99        3.96 <
   5   7   2      408.26      440.03       15.49 o
   7   7   2      421.96      418.33       19.70 o
   9   7   2      147.39      142.76       13.78 o
  11   7   2       45.13       42.06       11.85 o
  13   7   2       13.86        7.74       11.80 <
  15   7   2       -2.70        0.36       11.73 <
 -14   8   2       -0.47        5.17       11.80 <
 -12   8   2      108.99       99.35       15.66 o
 -10   8   2      218.82      217.70       17.24 o
  -8   8   2      478.09      497.87       21.79 o
  -6   8   2      224.27      230.05       13.99 o
  -4   8   2        8.18        6.01        4.99 <
  -2   8   2      481.89      467.34       15.29 o
   0   8   2      746.61      696.84       19.87 o
   2   8   2      663.74      686.91       19.52 o
   4   8   2     1109.54     1103.92       30.05 o
   6   8   2      253.81      257.99       14.49 o
   8   8   2       10.78        8.59        8.15 <
  10   8   2       -4.00        5.33        9.34 <
  12   8   2       89.93       88.32       15.01 o
  14   8   2       61.08       60.02       15.83 o
 -13   9   2       34.11       37.47       13.19 <
 -11   9   2       30.09       28.44       11.19 <
  -9   9   2      136.24      137.69       13.99 o
  -7   9   2      443.66      444.26       20.08 o
  -5   9   2      885.60      865.33       25.46 o
  -3   9   2     1089.91     1002.41       28.34 o
  -1   9   2      668.32      578.39       18.95 o
   1   9   2       98.64       90.20        7.23 o
   3   9   2      943.30      885.95       26.58 o
   5   9   2     1182.98     1144.77       33.07 o
   7   9   2      441.17      460.66       19.73 o
   9   9   2      228.93      232.95       16.57 o
  11   9   2      165.93      166.96       16.85 o
  13   9   2       60.76       75.40       15.02 o
 -14  10   2       55.85       68.17       15.66 o
 -12  10   2      115.15      116.39       16.01 o
 -10  10   2      131.22      124.92       14.96 o
  -8  10   2      393.86      389.34       20.15 o
  -6  10   2      876.80      875.37       28.04 o
  -4  10   2     1787.93     1741.50       43.25 o
  -2  10   2      725.90      699.39       20.27 o
   0  10   2      390.46      371.23       13.99 o
   2  10   2     1266.58     1209.64       31.50 o
   4  10   2     1431.25     1440.25       35.39 o
   6  10   2      350.57      355.33       16.40 o
   8  10   2      113.93      117.05       12.57 o
  10  10   2       87.57       90.16       13.37 o
  12  10   2      117.53      117.46       16.74 o
  14  10   2       26.55       59.39       14.21 <
 -13  11   2       29.87       45.83       13.31 <
 -11  11   2      125.17      124.19       15.90 o
  -9  11   2      244.86      256.77       17.71 o
  -7  11   2      611.04      624.15       24.09 o
  -5  11   2      401.67      430.00       17.23 o
  -3  11   2      712.94      704.47       21.01 o
  -1  11   2     1165.70     1104.93       29.75 o
   1  11   2     1526.30     1490.45       36.86 o
   3  11   2     1585.00     1610.83       38.84 o
   5  11   2      408.66      428.40       16.77 o
   7  11   2      235.33      248.65       14.94 o
   9  11   2      231.35      243.99       17.48 o
  11  11   2      213.29      236.40       19.04 o
  13  11   2      113.74      113.31       17.55 o
 -14  12   2       43.66       65.87       15.31 <
 -12  12   2      124.10      120.40       16.99 o
 -10  12   2      218.68      206.50       18.31 o
  -8  12   2      197.79      193.12       15.43 o
  -6  12   2      382.96      391.19       18.13 o
  -4  12   2     1010.32      996.20       29.09 o
  -2  12   2     1485.09     1366.72       36.88 o
   0  12   2      864.32      809.36       24.57 o
   2  12   2      627.02      605.63       20.84 o
   4  12   2      826.24      819.72       25.42 o
   6  12   2      522.86      513.07       21.01 o
   8  12   2      362.35      372.89       20.05 o
  10  12   2      198.73      189.00       17.83 o
  12  12   2       57.15       59.33       13.69 o
  14  12   2       41.92       46.39       14.92 <
 -13  13   2       60.20       65.46       15.45 o
 -11  13   2      130.62      121.29       16.58 o
  -9  13   2      205.86      199.55       17.31 o
  -7  13   2      196.28      192.52       15.27 o
  -5  13   2      280.68      281.28       15.55 o
  -3  13   2      752.28      710.49       23.79 o
  -1  13   2      798.96      750.90       23.55 o
   1  13   2      775.52      735.61       23.55 o
   3  13   2      341.66      333.95       15.37 o
   5  13   2      216.63      199.63       14.17 o
   7  13   2      276.08      278.10       16.30 o
   9  13   2      253.63      257.99       18.80 o
  11  13   2      101.03      106.26       15.52 o
  13  13   2       24.65       30.45       13.04 <
 -12  14   2       34.94       43.06       13.46 <
 -10  14   2      207.59      208.48       18.48 o
  -8  14   2      187.66      175.26       16.03 o
  -6  14   2      129.66      126.25       12.33 o
  -4  14   2       58.56       58.06        9.13 o
  -2  14   2      434.91      439.32       17.50 o
   0  14   2     1094.11     1059.76       30.37 o
   2  14   2      574.67      545.19       21.13 o
   4  14   2      154.94      155.30       12.20 o
   6  14   2      120.06      113.96       11.83 o
   8  14   2      212.90      216.87       17.21 o
  10  14   2      139.91      140.41       16.39 o
  12  14   2       46.64       51.04       14.30 o
 -13  15   2       39.03       33.32       13.89 <
 -11  15   2       37.50       41.14       13.05 <
  -9  15   2       36.83       45.03       11.33 o
  -7  15   2       42.93       45.79       10.19 o
  -5  15   2      131.73      136.41       12.13 o
  -3  15   2      615.21      619.21       22.62 o
  -1  15   2      384.77      384.62       17.08 o
   1  15   2       75.43       70.98        9.61 o
   3  15   2       14.87       17.42        7.61 <
   5  15   2      118.54      105.51       11.46 o
   7  15   2      243.43      227.18       17.41 o
   9  15   2      128.31      113.98       15.45 o
  11  15   2        0.35        6.01       11.15 <
  13  15   2        1.81        0.90       11.75 <
 -12  16   2       -7.92        0.30       11.44 <
 -10  16   2       16.35       15.25       10.95 <
  -8  16   2       68.35       60.94       12.66 o
  -6  16   2        2.82        4.07        7.27 <
  -4  16   2       38.16       36.12        8.72 o
  -2  16   2        7.56        4.80        7.06 <
   0  16   2       66.77       58.61        9.55 o
   2  16   2      165.24      157.35       13.02 o
   4  16   2       30.11       27.98        8.29 o
   6  16   2       14.17       16.00        8.27 <
   8  16   2       19.17       16.58        9.95 <
  10  16   2        7.09       18.34       10.69 <
  12  16   2       16.12       13.26       12.74 <
 -11  17   2        0.34        0.00       11.47 <
  -9  17   2        4.96        5.98       10.12 <
  -7  17   2       52.92       48.86       12.11 o
  -5  17   2       17.07       21.51        8.56 <
  -3  17   2       39.87       44.32        9.30 o
  -1  17   2        2.06        1.60        6.56 <
   1  17   2       34.48       30.30        8.63 o
   3  17   2       -1.70        1.40        6.52 <
   5  17   2        1.96        0.20        7.62 <
   7  17   2        5.61        5.14        8.72 <
   9  17   2       13.50        3.56       10.46 <
  11  17   2       -7.42        0.02       10.94 <
 -12  18   2       -6.34        7.70       12.00 <
 -10  18   2       19.18       25.67       12.54 <
  -8  18   2        6.72        4.76       10.13 <
  -6  18   2        0.72        0.27       10.19 <
  -4  18   2       12.48        9.51        8.60 <
  -2  18   2       88.12       74.56       11.37 o
   0  18   2        7.10        4.94        7.12 <
   2  18   2       18.19       20.87        8.05 <
   4  18   2        0.00        1.50        9.82 <
   6  18   2       -1.95        1.27        7.91 <
   8  18   2        9.23        1.11       10.05 <
  10  18   2       -8.31        3.54       11.94 <
 -11  19   2       21.25       24.68       13.39 <
  -9  19   2       11.71       10.68       11.16 <
  -7  19   2       -0.39        6.89       10.66 <
  -5  19   2      119.69      123.22       13.90 o
  -3  19   2      198.92      186.01       16.03 o
  -1  19   2      104.46       92.93       12.21 o
   1  19   2        7.80        9.73        7.75 <
   3  19   2       25.86       25.47       10.00 <
   5  19   2      203.73      195.42       17.91 o
   7  19   2       81.44       88.88       14.98 o
   9  19   2       26.04       40.95       13.25 <
  11  19   2       -5.72        4.84       12.24 <
 -10  20   2       74.88       66.19       16.18 o
  -8  20   2       39.58       45.80       12.66 o
  -6  20   2       43.37       48.16       11.65 o
  -4  20   2       91.39       79.03       12.94 o
  -2  20   2      213.76      203.03       16.64 o
   0  20   2      120.21      111.64       13.30 o
   2  20   2       67.29       66.33       12.46 o
   4  20   2      147.31      128.01       15.99 o
   6  20   2      114.06      111.00       16.12 o
   8  20   2       25.40       34.22       13.09 <
  10  20   2       13.18       16.23       14.07 <
  -9  21   2       52.80       54.41       16.47 o
  -7  21   2       67.37       77.24       15.29 o
  -5  21   2       38.70       39.80       10.91 o
  -3  21   2      143.40      141.10       14.74 o
  -1  21   2      133.18      123.99       14.13 o
   1  21   2      106.48       97.88       14.43 o
   3  21   2      164.28      153.07       16.80 o
   5  21   2      121.31      127.75       15.78 o
   7  21   2       80.29       76.64       16.31 o
   9  21   2        7.13       17.58       13.20 <
  -8  22   2        9.51       31.02       12.62 <
  -6  22   2      104.77      106.13       17.12 o
  -4  22   2      343.20      320.96       22.68 o
  -2  22   2      226.30      229.42       17.88 o
   0  22   2      116.39      104.67       15.06 o
   2  22   2       54.65       46.71       12.45 o
   4  22   2      209.00      216.50       19.28 o
   6  22   2      185.79      182.49       20.24 o
   8  22   2       73.06       72.29       16.85 o
  -7  23   2       58.93       89.77       15.59 o
  -5  23   2       71.33       87.66       14.71 o
  -3  23   2      107.23      106.31       17.20 o
  -1  23   2      116.83      117.97       15.73 o
   1  23   2      137.40      144.19       16.55 o
   3  23   2      221.93      228.13       20.08 o
   5  23   2      103.54      113.60       16.26 o
   7  23   2       30.44       37.68       14.36 <
  -6  24   2        6.48       30.08       12.38 <
  -4  24   2      101.57       98.72       17.23 o
  -2  24   2       46.92       73.29       14.89 o
   0  24   2       21.85       40.79       12.80 <
   2  24   2       82.36       87.84       15.08 o
   4  24   2      132.71      132.86       17.39 o
   6  24   2       56.52       77.19       15.98 o
  -5  25   2      108.11       97.09       21.68 o
  -3  25   2      109.15       94.89       18.28 o
  -1  25   2       59.21       59.27       15.63 o
   1  25   2       25.45       45.17       13.88 <
   3  25   2       55.56       67.87       13.81 o
   5  25   2       43.24       64.38       15.16 <
  -4  26   2       21.59       19.89       14.49 <
  -2  26   2       39.71       38.71       15.72 <
   0  26   2       30.32       41.52       14.53 <
   2  26   2       45.29       41.45       15.65 <
   4  26   2       18.71       26.42       12.60 <
  -3  27   2       24.49       36.20       14.49 <
  -1  27   2       -9.59       11.75       12.12 <
   1  27   2       -0.15        0.85       19.15 <
   3  27   2       -3.59        0.61       12.01 <
 -15   1   3       -1.95        0.97       13.70 <
 -13   1   3       18.06       19.78       11.75 <
 -11   1   3       47.71       55.38       11.74 o
  -9   1   3       88.58       94.78       11.66 o
  -7   1   3       -0.11        2.20        5.23 <
  -5   1   3       13.28       23.80        5.25 <
  -3   1   3      972.06      904.92       24.48 o
  -1   1   3       79.25        0.00        4.63 x
   1   1   3      619.78        0.00       14.70 x
   3   1   3      363.39      305.65       11.92 o
   5   1   3      254.65      252.23       11.86 o
   7   1   3       75.64       73.78        9.32 o
   9   1   3      130.93      131.69       13.67 o
  11   1   3       57.96       68.08       12.04 o
  13   1   3        7.60        7.52       10.85 <
  15   1   3       -1.25        1.18       12.30 <
 -14   2   3       13.63       22.36       12.59 <
 -12   2   3       49.20       56.86       12.71 o
 -10   2   3      110.30      118.77       13.51 o
  -8   2   3       84.41       87.34       10.69 o
  -6   2   3      191.37      213.83       11.69 o
  -4   2   3     1541.67     1537.82       36.53 o
  -2   2   3     1767.92     1719.56       38.07 o
   0   2   3       54.75        0.00        3.79 x
   2   2   3      270.69      242.55        9.51 o
   4   2   3      899.15      974.23       23.22 o
   6   2   3      870.51      904.04       25.16 o
   8   2   3      109.56      108.89       11.66 o
  10   2   3       59.27       55.03       11.26 o
  12   2   3       -0.75        7.43        9.22 <
  14   2   3       35.38       43.37       13.54 <
 -15   3   3       12.10       13.51       13.46 <
 -13   3   3       73.37       64.66       14.78 o
 -11   3   3      315.01      301.62       20.86 o
  -9   3   3      154.81      157.98       14.10 o
  -7   3   3       22.52       30.07        7.38 o
  -5   3   3      939.41      954.28       26.36 o
  -3   3   3     2570.62     2723.35       55.33 o
  -1   3   3     9670.76     9526.88      187.33 o
   1   3   3      222.72      282.27        8.50 o
   3   3   3       24.12       29.52        4.30 o
   5   3   3      483.60      548.50       16.49 o
   7   3   3      429.11      486.89       18.04 o
   9   3   3      399.93      417.99       20.69 o
  11   3   3      197.29      187.44       17.07 o
  13   3   3       72.19       84.39       14.64 o
  15   3   3       22.62       20.10       14.50 <
 -14   4   3       80.20       65.89       16.64 o
 -12   4   3      208.47      223.57       19.12 o
 -10   4   3      294.55      306.73       18.37 o
  -8   4   3      442.62      484.92       20.22 o
  -6   4   3      376.64      364.31       16.37 o
  -4   4   3     2060.96     1970.03       47.63 o
  -2   4   3     2634.13     2545.67       54.57 o
   0   4   3     1858.21     1707.16       39.55 o
   2   4   3      645.12      629.42       16.77 o
   4   4   3      129.74      134.72        8.35 o
   6   4   3     1278.38     1337.99       33.67 o
   8   4   3      472.71      464.37       20.37 o
  10   4   3      373.62      380.76       20.71 o
  12   4   3      133.41      139.64       16.28 o
  14   4   3       69.57       69.66       16.05 o
 -15   5   3       47.19       53.15       15.91 o
 -13   5   3       72.35       69.81       15.35 o
 -11   5   3      287.92      309.83       20.88 o
  -9   5   3      343.58      336.99       19.17 o
  -7   5   3      768.33      791.12       26.55 o
  -5   5   3     1755.78     1771.09       42.68 o
  -3   5   3     2085.93     2051.22       46.45 o
  -1   5   3     2752.76     2532.97       56.88 o
   1   5   3      153.97      122.16        8.44 o
   3   5   3     1520.54     1509.96       34.70 o
   5   5   3     2423.85     2405.11       54.55 o
   7   5   3      731.77      745.08       25.15 o
   9   5   3       90.63       84.47       11.89 o
  11   5   3       95.32       96.03       14.12 o
  13   5   3      170.84      170.54       19.23 o
  15   5   3       61.20       66.90       16.45 o
 -14   6   3       54.03       61.56       15.21 o
 -12   6   3      278.34      260.98       21.04 o
 -10   6   3      483.94      492.61       24.19 o
  -8   6   3      326.13      345.06       18.00 o
  -6   6   3      699.05      733.38       23.62 o
  -4   6   3      851.36      916.13       24.20 o
  -2   6   3     1155.11     1225.96       27.99 o
   0   6   3     5962.03     5649.39      118.99 o
   2   6   3     1833.39     1927.19       40.85 o
   4   6   3     1682.10     1700.65       39.31 o
   6   6   3      616.70      649.19       21.13 o
   8   6   3      298.58      307.20       17.04 o
  10   6   3      339.96      332.60       19.56 o
  12   6   3      290.42      289.04       21.26 o
  14   6   3       99.77      101.14       18.07 o
 -15   7   3       22.69       35.09       14.13 <
 -13   7   3       77.42       72.52       15.22 o
 -11   7   3      172.38      165.50       17.25 o
  -9   7   3      352.19      349.57       19.69 o
  -7   7   3      688.60      715.17       24.75 o
  -5   7   3      965.39     1009.56       27.85 o
  -3   7   3     1415.74     1473.46       34.21 o
  -1   7   3      309.29      338.41       11.35 o
   1   7   3     2412.46     2286.57       53.55 o
   3   7   3     2347.83     2356.14       52.40 o
   5   7   3     1980.12     2019.26       46.30 o
   7   7   3      504.02      501.99       20.57 o
   9   7   3       48.52       51.15       10.57 o
  11   7   3      177.22      161.72       17.01 o
  13   7   3      154.98      149.28       18.78 o
  15   7   3       65.62       54.89       17.00 o
 -14   8   3       46.00       49.82       14.84 o
 -12   8   3       62.44       72.57       13.64 o
 -10   8   3      206.42      209.93       17.07 o
  -8   8   3      269.64      280.34       17.21 o
  -6   8   3      987.23      985.26       29.89 o
  -4   8   3      811.96      817.12       23.71 o
  -2   8   3      695.27      624.28       19.87 o
   0   8   3      280.33      271.72       10.91 o
   2   8   3      417.54      395.00       14.11 o
   4   8   3     1365.63     1344.91       33.81 o
   6   8   3      529.62      515.96       19.28 o
   8   8   3      193.17      188.76       15.66 o
  10   8   3       52.44       51.67       11.19 o
  12   8   3      115.97      109.14       16.27 o
  14   8   3       54.30       51.63       15.84 o
 -13   9   3       48.61       60.92       14.14 o
 -11   9   3      288.48      288.55       20.80 o
  -9   9   3      184.21      178.99       15.82 o
  -7   9   3       15.65       15.45        8.10 <
  -5   9   3       22.93       26.38        7.01 o
  -3   9   3      611.50      596.99       19.31 o
  -1   9   3     1061.63     1029.95       26.52 o
   1   9   3      533.36      514.42       18.06 o
   3   9   3      261.85      275.36       11.84 o
   5   9   3      785.40      759.30       23.88 o
   7   9   3      144.40      143.23       13.47 o
   9   9   3       79.56       75.84       11.66 o
  11   9   3      121.96      112.15       15.34 o
  13   9   3       51.23       47.83       14.60 o
 -14  10   3       -3.23        3.59       11.95 <
 -12  10   3       12.18       15.16       10.60 <
 -10  10   3       29.72       29.13       10.50 <
  -8  10   3       12.41       12.15        8.60 <
  -6  10   3        9.14       12.63        7.50 <
  -4  10   3      437.41      464.49       17.03 o
  -2  10   3      699.05      694.44       20.88 o
   0  10   3       43.14       40.15        5.98 o
   2  10   3       23.94       22.01        5.73 o
   4  10   3      367.86      380.99       16.23 o
   6  10   3      454.40      492.48       19.82 o
   8  10   3       50.29       56.23       10.31 o
  10  10   3       -5.38        1.19        9.54 <
  12  10   3       20.06       16.31       11.26 <
  14  10   3        3.54       12.61       12.67 <
 -13  11   3        5.74        5.55       11.88 <
 -11  11   3       44.45       37.86       12.27 o
  -9  11   3       64.82       65.39       11.78 o
  -7  11   3      105.98       94.22       12.27 o
  -5  11   3       -0.91        0.19        6.52 <
  -3  11   3      286.07      281.02       13.65 o
  -1  11   3       52.20       54.49        7.00 o
   1  11   3      247.92      213.66       12.50 o
   3  11   3       16.82       17.45        6.33 <
   5  11   3       17.04       15.38        6.47 <
   7  11   3       16.54       17.02        8.02 <
   9  11   3       -4.94        3.16        8.30 <
  11  11   3        0.53        4.00       10.36 <
  13  11   3        2.51        2.35       11.77 <
 -14  12   3        1.29       12.32       12.43 <
 -12  12   3        1.18        2.58       13.10 <
 -10  12   3        3.77        4.91       11.21 <
  -8  12   3       44.20       42.71       10.29 o
  -6  12   3      168.88      175.61       13.79 o
  -4  12   3        5.28        3.00        6.67 <
  -2  12   3      176.29      169.44       11.07 o
   0  12   3      182.36      165.70       11.02 o
   2  12   3      145.09      155.70       10.81 o
   4  12   3       73.25       71.42        9.04 o
   6  12   3       -0.80        0.75        7.34 <
   8  12   3       -6.97        0.67        7.41 <
  10  12   3       -4.25        0.77        8.67 <
  12  12   3        0.73        3.35       10.66 <
  14  12   3       -1.82        0.92       13.15 <
 -13  13   3       15.22       22.82       12.79 <
 -11  13   3       13.77       13.33       12.28 <
  -9  13   3       20.55       27.87       10.09 <
  -7  13   3      154.79      143.70       13.85 o
  -5  13   3       36.35       33.70        8.70 o
  -3  13   3       -0.74        1.96        5.79 <
  -1  13   3      331.72      302.60       15.00 o
   1  13   3     1056.74     1002.36       29.26 o
   3  13   3      220.46      211.54       13.56 o
   5  13   3       58.25       54.33        9.17 o
   7  13   3        3.55        7.26        8.22 <
   9  13   3      158.55      163.18       16.31 o
  11  13   3       62.31       62.81       13.86 o
  13  13   3       -9.32        0.61       10.56 <
 -12  14   3        7.54       16.37       11.73 <
 -10  14   3       14.53       11.29       10.39 <
  -8  14   3      117.64      122.48       13.82 o
  -6  14   3      386.57      390.99       19.02 o
  -4  14   3      341.56      323.46       17.02 o
  -2  14   3      208.94      187.00       12.88 o
   0  14   3       80.53       66.11        8.97 o
   2  14   3      311.99      305.44       16.87 o
   4  14   3      297.27      290.66       15.62 o
   6  14   3      211.06      213.81       14.47 o
   8  14   3      152.40      159.88       15.29 o
  10  14   3      105.33      106.08       15.15 o
  12  14   3        1.57       21.68       16.58 <
 -13  15   3       55.18       58.20       15.02 o
 -11  15   3       41.92       48.55       13.26 o
  -9  15   3      120.61      116.44       15.04 o
  -7  15   3      194.27      190.24       15.99 o
  -5  15   3      282.53      299.39       16.40 o
  -3  15   3      163.20      169.92       12.98 o
  -1  15   3      451.15      444.47       18.58 o
   1  15   3      791.85      776.05       26.11 o
   3  15   3      377.75      383.95       18.26 o
   5  15   3      156.26      158.24       13.41 o
   7  15   3      168.88      158.25       15.50 o
   9  15   3      186.44      193.07       17.66 o
  11  15   3       72.39       68.03       14.93 o
  13  15   3       14.98       11.22       12.59 <
 -12  16   3       84.03       85.28       16.68 o
 -10  16   3       95.60       88.07       15.30 o
  -8  16   3      158.64      142.42       16.42 o
  -6  16   3      245.53      253.32       16.88 o
  -4  16   3      222.78      206.23       15.20 o
  -2  16   3      605.52      584.33       22.87 o
   0  16   3     1026.33      997.10       30.40 o
   2  16   3      442.68      446.09       19.67 o
   4  16   3       80.57       81.94       10.58 o
   6  16   3       78.05       76.12       11.36 o
   8  16   3      234.48      243.19       18.33 o
  10  16   3      230.46      223.53       20.16 o
  12  16   3       23.10       36.00       13.70 <
 -11  17   3       42.71       50.85       14.24 o
  -9  17   3      115.31      124.28       15.78 o
  -7  17   3      260.10      260.31       19.22 o
  -5  17   3      437.48      439.96       21.29 o
  -3  17   3      276.71      260.99       17.14 o
  -1  17   3      364.14      345.69       18.56 o
   1  17   3      298.60      291.58       16.75 o
   3  17   3      326.56      319.09       17.53 o
   5  17   3      436.14      430.45       21.00 o
   7  17   3      277.16      276.16       19.00 o
   9  17   3      129.97      131.62       16.14 o
  11  17   3       30.62       35.68       13.00 <
 -10  18   3       89.61       80.42       16.02 o
  -8  18   3      114.66      110.62       15.34 o
  -6  18   3      214.80      221.16       17.02 o
  -4  18   3      295.14      305.68       18.45 o
  -2  18   3      436.55      434.04       21.09 o
   0  18   3      352.60      344.81       18.51 o
   2  18   3      266.71      265.12       18.00 o
   4  18   3      107.07      100.28       13.62 o
   6  18   3      222.79      216.60       17.93 o
   8  18   3      239.06      231.97       19.93 o
  10  18   3       97.73       98.02       17.44 o
 -11  19   3       41.29       38.70       14.60 <
  -9  19   3       90.07       86.39       15.52 o
  -7  19   3      212.06      203.49       18.92 o
  -5  19   3      146.73      142.43       14.97 o
  -3  19   3       69.25       71.53       11.45 o
  -1  19   3      138.59      125.67       13.65 o
   1  19   3      406.15      412.67       22.56 o
   3  19   3      218.26      221.79       17.83 o
   5  19   3       62.37       79.63       12.73 o
   7  19   3       92.48       84.82       15.67 o
   9  19   3       66.00       78.15       15.48 o
  11  19   3       23.72       38.50       14.59 <
 -10  20   3       -0.31       12.06       11.87 <
  -8  20   3       61.27       61.21       13.95 o
  -6  20   3      194.39      197.29       17.78 o
  -4  20   3      120.66      122.84       14.20 o
  -2  20   3       24.15       24.00        9.37 <
   0  20   3       72.81       72.98       12.65 o
   2  20   3      154.01      144.06       16.13 o
   4  20   3      264.64      256.43       19.88 o
   6  20   3       90.33       84.49       15.52 o
   8  20   3       37.81       41.78       14.09 <
  10  20   3       -7.84        9.69       12.56 <
  -9  21   3       10.57       21.80       12.90 <
  -7  21   3       35.77       41.55       12.62 <
  -5  21   3       15.57       12.39       10.12 <
  -3  21   3        8.91        8.55        9.00 <
  -1  21   3       30.92       31.59       10.39 o
   1  21   3      161.87      164.78       17.00 o
   3  21   3       68.02       73.19       13.03 o
   5  21   3        1.71        5.15        9.66 <
   7  21   3        2.01        3.24       11.64 <
   9  21   3       11.50       14.64       13.53 <
  -8  22   3        5.85        8.05       12.49 <
  -6  22   3       23.49       24.37       13.16 <
  -4  22   3        9.44        9.61        9.38 <
  -2  22   3       -5.39        0.32        8.57 <
   0  22   3        5.00        0.94       12.79 <
   2  22   3        7.16       18.88        9.48 <
   4  22   3       12.58       16.93       10.21 <
   6  22   3       -1.89        7.76        8.34 <
   8  22   3       -8.19        4.21       12.01 <
  -7  23   3        0.11        0.12       12.43 <
  -5  23   3        5.88        0.43       10.94 <
  -3  23   3      -15.17        0.10        9.83 <
  -1  23   3        3.89        0.99        9.90 <
   1  23   3        1.76        3.76        9.46 <
   3  23   3       -1.66        0.20        9.89 <
   5  23   3        2.99        1.03       10.54 <
   7  23   3       -4.34        0.16       12.51 <
  -6  24   3       37.55       42.37       14.49 <
  -4  24   3        7.71        6.42       12.06 <
  -2  24   3        5.49        1.11       12.25 <
   0  24   3       -0.28        2.28        8.88 <
   2  24   3       12.40        5.36       11.30 <
   4  24   3       28.78       27.44       12.53 <
   6  24   3        1.67       18.60       12.91 <
  -5  25   3        6.40        8.75       15.57 <
  -3  25   3       12.37       15.87       12.33 <
  -1  25   3       33.00       34.55       14.29 <
   1  25   3       38.05       48.86       13.25 <
   3  25   3       23.89       18.40       12.56 <
   5  25   3       -0.74       11.30       12.01 <
  -4  26   3       14.80       40.30       13.64 <
  -2  26   3       21.77       35.94       14.39 <
   0  26   3       25.00       41.97       13.94 <
   2  26   3       27.65       45.32       14.58 <
   4  26   3       35.71       44.08       13.44 <
  -3  27   3       15.87       32.51       14.03 <
  -1  27   3       10.14       24.60       13.70 <
   1  27   3       38.69       46.01       15.51 <
   3  27   3       41.83       62.02       15.35 <
 -14   0   4      174.83      184.51       20.45 o
 -12   0   4      173.80      161.42       18.34 o
 -10   0   4      336.35      322.82       20.01 o
  -8   0   4     1202.27     1215.09       34.47 o
  -6   0   4     2179.34     2221.14       52.16 o
  -4   0   4     2008.38     1902.82       45.83 o
  -2   0   4       77.44       86.94        6.69 o
   0   0   4     3282.90        0.00       65.64 x
   2   0   4     1384.07     1276.86       30.63 o
   4   0   4     4275.20     4125.06       86.96 o
   6   0   4     1453.96     1388.44       36.99 o
   8   0   4      431.67      437.15       19.73 o
  10   0   4      286.63      279.92       18.84 o
  12   0   4       74.47       82.79       13.45 o
  14   0   4       97.00       89.56       16.77 o
 -15   1   4       71.69       85.35       17.01 o
 -13   1   4      244.50      224.90       21.64 o
 -11   1   4      194.82      197.19       17.75 o
  -9   1   4       51.43       52.71       10.10 o
  -7   1   4      285.02      297.60       14.58 o
  -5   1   4     1216.93     1284.39       32.22 o
  -3   1   4     5892.23     5843.69      117.29 o
  -1   1   4     6528.26     6468.28      127.25 o
   1   1   4     3427.28     3291.20       68.44 o
   3   1   4      962.72      976.92       23.50 o
   5   1   4      189.75      225.10       10.56 o
   7   1   4      983.81     1037.23       29.55 o
   9   1   4      591.99      593.54       24.83 o
  11   1   4      351.27      349.72       21.44 o
  13   1   4       45.80       42.24       13.30 o
  15   1   4       32.83       29.34       14.38 <
 -14   2   4      126.81      130.45       18.31 o
 -12   2   4      126.90      120.81       16.30 o
 -10   2   4      143.60      135.55       14.93 o
  -8   2   4      553.14      580.65       22.41 o
  -6   2   4      965.25     1072.53       28.36 o
  -4   2   4      328.53      392.02       13.32 o
  -2   2   4       22.64       17.04        4.65 o
   0   2   4      883.95      959.58       20.46 o
   2   2   4     4420.60     4541.55       87.49 o
   4   2   4      410.95      475.10       13.91 o
   6   2   4      137.20      146.79       10.45 o
   8   2   4      441.39      457.10       20.23 o
  10   2   4      355.01      351.85       20.47 o
  12   2   4       94.82       94.71       14.67 o
  14   2   4       20.37       27.77       15.41 <
 -15   3   4       36.58       32.62       15.39 <
 -13   3   4       51.89       53.01       13.83 o
 -11   3   4       55.39       51.04       12.01 o
  -9   3   4      374.35      404.35       19.77 o
  -7   3   4      876.68      956.36       28.03 o
  -5   3   4     1109.70     1097.07       30.21 o
  -3   3   4      392.26      371.17       13.83 o
  -1   3   4      411.70      373.66       12.68 o
   1   3   4     6703.34     6316.79      131.84 o
   3   3   4     3191.49     3182.64       66.33 o
   5   3   4      437.66      418.96       15.80 o
   7   3   4       75.74       62.41        9.35 o
   9   3   4      182.30      174.52       15.26 o
  11   3   4      131.67      131.49       15.57 o
  13   3   4       72.38       76.34       14.68 o
  15   3   4       32.08       29.13       15.32 <
 -14   4   4       38.37       37.56       14.30 <
 -12   4   4       33.28       38.33       11.97 <
 -10   4   4       33.22       37.71        9.94 o
  -8   4   4       91.99       79.00       11.31 o
  -6   4   4      784.64      782.69       25.12 o
  -4   4   4      193.13      194.63       10.44 o
  -2   4   4      372.95      340.27       12.45 o
   0   4   4       27.70       24.25        4.41 o
   2   4   4     2488.19     2365.50       52.32 o
   4   4   4      157.77      142.88        9.21 o
   6   4   4        3.56        2.94        4.67 <
   8   4   4      301.19      299.95       16.86 o
  10   4   4      244.18      230.54       17.70 o
  12   4   4       24.90       34.98       10.94 <
  14   4   4       -0.50        1.80       11.76 <
 -15   5   4       -2.86        3.58       11.95 <
 -13   5   4       -3.81        1.34       10.50 <
 -11   5   4       -1.33        1.12       12.11 <
  -9   5   4       39.99       51.57       10.61 o
  -7   5   4      326.90      353.31       17.45 o
  -5   5   4       14.83       21.99        5.74 <
  -3   5   4     1128.91     1018.33       28.06 o
  -1   5   4      270.80      222.83       10.20 o
   1   5   4      338.87      354.37       12.39 o
   3   5   4       40.99       63.21        5.08 o
   5   5   4        0.08        2.33        4.56 <
   7   5   4        3.00        7.76        7.36 <
   9   5   4       68.04       63.31       11.20 o
  11   5   4       16.06       21.44       10.47 <
  13   5   4        6.38        7.23       13.89 <
  15   5   4        5.58        0.73       13.19 <
 -14   6   4        3.58        0.14       11.81 <
 -12   6   4       13.99       17.83       10.86 <
 -10   6   4       61.99       59.08       11.59 o
  -8   6   4       35.68       37.35        9.50 o
  -6   6   4      260.94      259.75       14.49 o
  -4   6   4        0.81        0.22        4.32 <
  -2   6   4       53.55       48.61        5.65 o
   0   6   4        3.37        3.98        3.40 <
   2   6   4      470.66      465.84       15.04 o
   4   6   4        6.74        6.01        4.56 <
   6   6   4       72.90       74.92        8.70 o
   8   6   4       26.56       20.76        8.73 o
  10   6   4       16.10       17.30        9.40 <
  12   6   4       -6.86        0.09        7.88 <
  14   6   4       14.66        6.80       13.21 <
 -15   7   4        7.43        1.18       13.19 <
 -13   7   4       -8.05        1.49       10.21 <
 -11   7   4       -4.20        1.62        8.96 <
  -9   7   4      111.71      117.42       13.29 o
  -7   7   4      255.21      260.74       15.87 o
  -5   7   4      100.35       95.33        9.66 o
  -3   7   4      161.08      163.57        9.80 o
  -1   7   4      187.56      181.09        8.89 o
   1   7   4      821.04      754.80       22.81 o
   3   7   4      286.10      294.42       12.36 o
   5   7   4      405.48      412.93       15.78 o
   7   7   4      111.23      106.34       11.23 o
   9   7   4        5.05        9.64        7.86 <
  11   7   4        3.99        6.55        9.28 <
  13   7   4       29.55       29.23       13.41 <
  15   7   4       19.05       19.49       14.39 <
 -14   8   4       35.32       32.23       14.44 <
 -12   8   4      136.86      134.70       17.03 o
 -10   8   4      333.20      321.66       20.59 o
  -8   8   4       37.92       36.78        9.91 o
  -6   8   4       52.84       45.60        9.16 o
  -4   8   4      302.36      303.76       13.92 o
  -2   8   4      997.73      969.65       26.26 o
   0   8   4      483.89      491.16       16.02 o
   2   8   4      187.60      207.27       10.97 o
   4   8   4      172.28      190.07       10.31 o
   6   8   4      246.18      254.27       13.75 o
   8   8   4      136.30      138.09       13.04 o
  10   8   4       55.36       54.42       11.38 o
  12   8   4       62.61       66.03       13.98 o
  14   8   4       32.75       27.77       14.23 <
 -13   9   4       17.54       16.40       12.28 <
 -11   9   4       85.65       86.03       13.97 o
  -9   9   4      367.56      359.07       20.55 o
  -7   9   4      408.76      412.81       19.89 o
  -5   9   4      592.46      563.04       21.39 o
  -3   9   4      568.82      520.54       18.84 o
  -1   9   4      276.60      254.62       12.43 o
   1   9   4     2391.51     2187.75       55.13 o
   3   9   4     1466.44     1419.01       35.99 o
   5   9   4      585.05      549.17       20.09 o
   7   9   4      225.37      226.71       14.46 o
   9   9   4       89.89       89.51       13.11 o
  11   9   4       81.51       86.97       13.73 o
  13   9   4       95.35       91.47       16.83 o
 -14  10   4       53.48       43.68       15.36 o
 -12  10   4       57.77       62.61       13.50 o
 -10  10   4      401.03      402.46       22.60 o
  -8  10   4      743.80      755.67       28.13 o
  -6  10   4      460.89      477.70       20.08 o
  -4  10   4      156.81      158.03       11.33 o
  -2  10   4       96.25       95.27        8.30 o
   0  10   4      984.07      916.51       26.25 o
   2  10   4     1748.87     1740.77       43.53 o
   4  10   4      793.89      830.13       24.75 o
   6  10   4      400.45      398.19       17.54 o
   8  10   4      208.17      213.92       16.89 o
  10  10   4      127.33      131.25       14.81 o
  12  10   4      126.98      131.20       17.05 o
  14  10   4       54.45       64.71       16.08 o
 -13  11   4       90.92       89.39       16.50 o
 -11  11   4      144.85      146.12       16.69 o
  -9  11   4      231.16      235.03       17.63 o
  -7  11   4      407.45      431.16       20.24 o
  -5  11   4      742.19      756.72       24.87 o
  -3  11   4     1223.44     1212.92       32.75 o
  -1  11   4     1062.52     1083.24       29.16 o
   1  11   4      738.11      766.48       24.67 o
   3  11   4      624.50      643.96       20.33 o
   5  11   4      523.53      551.36       21.70 o
   7  11   4      467.94      484.12       22.08 o
   9  11   4      431.81      455.66       22.76 o
  11  11   4      195.11      194.93       18.47 o
  13  11   4       20.08       41.50       12.95 <
 -14  12   4       40.04       42.17       15.30 <
 -12  12   4       60.01       77.71       14.18 o
 -10  12   4      181.19      170.75       17.18 o
  -8  12   4      451.25      457.15       22.12 o
  -6  12   4      490.21      487.63       21.48 o
  -4  12   4      529.90      519.29       20.25 o
  -2  12   4      728.09      668.69       22.48 o
   0  12   4      756.08      727.97       22.96 o
   2  12   4      981.37      983.01       31.01 o
   4  12   4      579.24      573.52       21.90 o
   6  12   4      451.65      456.51       20.69 o
   8  12   4      136.46      135.13       14.09 o
  10  12   4      104.17      106.06       14.70 o
  12  12   4      113.52      126.25       16.82 o
  14  12   4       48.22       53.01       15.32 o
 -13  13   4       51.45       64.37       15.02 o
 -11  13   4      104.70      104.35       15.52 o
  -9  13   4      205.49      206.52       17.54 o
  -7  13   4      240.13      243.49       16.36 o
  -5  13   4      521.37      513.34       21.37 o
  -3  13   4      568.26      553.44       20.81 o
  -1  13   4     1100.81     1029.87       30.58 o
   1  13   4      465.84      456.11       19.74 o
   3  13   4      269.66      257.95       15.82 o
   5  13   4      494.04      495.37       20.25 o
   7  13   4      460.77      462.79       20.56 o
   9  13   4      245.32      248.88       18.73 o
  11  13   4       88.12       84.72       14.86 o
  13  13   4       20.31       25.86       13.02 <
 -12  14   4       60.11       80.07       14.99 o
 -10  14   4       31.13       29.10       11.46 <
  -8  14   4       50.83       51.48       11.05 o
  -6  14   4       80.91       86.55       10.89 o
  -4  14   4      519.97      531.07       20.97 o
  -2  14   4     1078.95     1068.16       31.62 o
   0  14   4      585.50      584.16       21.63 o
   2  14   4       78.38       78.10       10.38 o
   4  14   4      107.39      108.28       11.55 o
   6  14   4      230.57      237.09       15.60 o
   8  14   4      226.20      215.35       17.70 o
  10  14   4      141.22      140.57       16.46 o
  12  14   4       24.41       27.18       12.82 <
 -13  15   4        1.40        5.15       11.90 <
 -11  15   4        8.58       17.35       11.46 <
  -9  15   4       73.32       71.09       13.24 o
  -7  15   4      176.31      180.75       15.44 o
  -5  15   4      170.99      178.23       13.86 o
  -3  15   4       78.70       81.68       10.40 o
  -1  15   4        8.50        7.77        6.83 <
   1  15   4       11.20       14.47        7.85 <
   3  15   4      251.11      240.96       16.67 o
   5  15   4      141.97      135.53       12.92 o
   7  15   4      101.92      101.53       12.98 o
   9  15   4        8.18       10.44        9.86 <
  11  15   4        6.66       10.99       11.22 <
  13  15   4       15.49       21.70       12.88 <
 -12  16   4        3.06        5.61       12.07 <
 -10  16   4        7.33        4.59       10.63 <
  -8  16   4       10.69        6.27       11.91 <
  -6  16   4       30.22       30.08        9.53 o
  -4  16   4      196.34      186.42       14.85 o
  -2  16   4      144.69      145.98       12.35 o
   0  16   4      214.33      212.36       14.69 o
   2  16   4      164.92      158.87       14.20 o
   4  16   4        4.48        4.07        7.03 <
   6  16   4        7.57        6.92        8.06 <
   8  16   4       30.80       31.69       10.94 <
  10  16   4       23.34       26.11       11.84 <
  12  16   4        4.20        3.43       12.05 <
 -11  17   4      -10.81        0.13       10.63 <
  -9  17   4       -0.44        0.39        9.83 <
  -7  17   4       16.36       12.73       10.36 <
  -5  17   4        1.70        0.14        7.97 <
  -3  17   4      109.96       96.92       12.24 o
  -1  17   4        9.85       10.12        7.54 <
   1  17   4        6.37        4.89        7.61 <
   3  17   4        2.40        3.26        7.57 <
   5  17   4       -4.49        0.22        7.85 <
   7  17   4       12.69       12.40        9.99 <
   9  17   4        6.57        3.77       10.68 <
  11  17   4        3.00        0.93       12.28 <
 -10  18   4       18.78       15.68       12.27 <
  -8  18   4       -3.10        0.43       10.53 <
  -6  18   4        5.02        7.58        8.88 <
  -4  18   4      137.62      113.36       13.76 o
  -2  18   4      110.67      103.09       12.50 o
   0  18   4       10.77        9.64        7.67 <
   2  18   4       11.14       14.19        8.67 <
   4  18   4        1.95        0.57        8.08 <
   6  18   4       66.80       68.04       12.29 o
   8  18   4       33.89       32.60       12.08 <
  10  18   4        2.82        3.77       11.24 <
 -11  19   4        7.33       20.43       12.36 <
  -9  19   4       19.36       22.08       12.38 <
  -7  19   4       15.60       16.88       10.59 <
  -5  19   4       22.61       24.03       10.15 <
  -3  19   4       24.01       20.90        9.43 <
  -1  19   4      124.15      121.80       13.23 o
   1  19   4       25.54       28.88       10.00 <
   3  19   4       92.01       96.37       13.38 o
   5  19   4      102.05      104.03       14.09 o
   7  19   4       19.45       39.17       11.94 <
   9  19   4        3.05        3.00       12.05 <
  11  19   4       -9.17        4.11       12.17 <
 -10  20   4       29.48       43.88       13.56 <
  -8  20   4       14.65       22.81       11.61 <
  -6  20   4       17.15       16.73       10.53 <
  -4  20   4      217.50      200.16       17.50 o
  -2  20   4      233.73      238.65       17.42 o
   0  20   4       93.23       91.83       13.51 o
   2  20   4       37.70       32.23       11.22 o
   4  20   4       65.42       60.83       12.81 o
   6  20   4      160.62      139.61       18.32 o
   8  20   4       34.35       38.61       14.11 <
  10  20   4       -9.78        8.68       12.11 <
  -9  21   4       56.37       69.20       14.95 o
  -7  21   4       40.53       39.60       12.70 o
  -5  21   4      144.81      145.14       16.05 o
  -3  21   4      328.30      306.02       20.61 o
  -1  21   4      221.68      204.16       18.83 o
   1  21   4      121.58      129.54       15.38 o
   3  21   4       55.08       70.79       12.52 o
   5  21   4      113.20      118.86       15.71 o
   7  21   4      105.71      113.56       17.48 o
   9  21   4       27.65       40.80       14.67 <
  -8  22   4       82.43       89.98       17.17 o
  -6  22   4       94.16      113.68       15.29 o
  -4  22   4       72.83       72.29       12.96 o
  -2  22   4      110.51      113.16       15.29 o
   0  22   4       90.00       86.57       14.41 o
   2  22   4      156.56      155.59       17.26 o
   4  22   4      209.78      204.63       19.62 o
   6  22   4      112.73      117.00       17.67 o
   8  22   4       31.30       36.78       14.71 <
  -7  23   4       13.55       23.30       13.32 <
  -5  23   4       63.20       66.82       14.35 o
  -3  23   4      164.98      176.24       18.37 o
  -1  23   4      144.81      147.37       17.23 o
   1  23   4       81.36       89.23       14.61 o
   3  23   4       44.02       51.87       12.92 o
   5  23   4       81.97       86.44       16.22 o
   7  23   4       53.08       57.07       16.06 o
  -6  24   4       56.64       69.67       15.78 o
  -4  24   4       79.18       92.29       16.87 o
  -2  24   4      126.23      129.41       17.25 o
   0  24   4      119.64      117.36       16.71 o
   2  24   4      136.53      137.13       17.49 o
   4  24   4       95.52      107.90       14.28 o
   6  24   4       60.21       75.38       16.61 o
  -5  25   4       12.43       22.10       15.94 <
  -3  25   4       24.71       27.97       13.67 <
  -1  25   4       51.62       56.75       15.52 o
   1  25   4       32.35       36.52       12.90 <
   3  25   4       17.99       31.43       12.06 <
   5  25   4       36.42       38.37       14.61 <
  -4  26   4       31.81       36.44       15.18 <
  -2  26   4       70.61       70.45       17.56 o
   0  26   4       21.42       34.53       13.80 <
   2  26   4        0.89        2.54       11.01 <
   4  26   4       18.99       21.75       12.67 <
  -1  27   4        5.15        7.99       19.46 <
   1  27   4       -2.72        2.43       11.99 <
 -15   1   5       15.30       15.06       13.76 <
 -13   1   5       26.81       23.48       12.55 <
 -11   1   5       22.67       20.25       10.32 <
  -9   1   5       -0.08        1.53        7.68 <
  -7   1   5        0.28        5.18        6.48 <
  -5   1   5       88.93       90.84        8.94 o
  -3   1   5     1127.75     1044.05       28.29 o
  -1   1   5      395.40      337.99       12.55 o
   1   1   5      429.81      338.28       12.93 o
   3   1   5       35.69       34.62        4.90 o
   5   1   5      250.31      239.25       12.11 o
   7   1   5      346.60      349.45       16.80 o
   9   1   5       13.87        8.18        8.69 <
  11   1   5       -5.36        2.70       11.27 <
  13   1   5       -0.40        0.53       10.11 <
  15   1   5        4.11        6.78       16.72 <
 -14   2   5       21.82       21.32       13.27 <
 -12   2   5      103.66      105.49       15.60 o
 -10   2   5       88.67       92.13       12.89 o
  -8   2   5      175.27      166.85       13.41 o
  -6   2   5      212.29      197.97       13.44 o
  -4   2   5       46.51       55.37        6.49 o
  -2   2   5      967.32      981.10       24.35 o
   0   2   5      441.72      432.99       13.06 o
   2   2   5      898.43      904.34       22.00 o
   4   2   5      963.23      988.07       25.00 o
   6   2   5      215.60      217.72       12.73 o
   8   2   5      268.70      257.51       16.61 o
  10   2   5       38.35       41.27       10.57 o
  12   2   5       65.60       78.35       13.47 o
  14   2   5       18.57       27.40       12.89 <
 -15   3   5       21.46       37.62       14.76 <
 -13   3   5      135.31      129.33       17.82 o
 -11   3   5      156.55      154.27       16.41 o
  -9   3   5      141.17      143.58       13.88 o
  -7   3   5      286.09      293.19       16.09 o
  -5   3   5      819.19      848.55       24.95 o
  -3   3   5     2211.41     2274.07       49.49 o
  -1   3   5      763.14      819.99       19.82 o
   1   3   5      232.17      177.84        8.98 o
   3   3   5      114.38      139.04        7.44 o
   5   3   5     1844.13     1991.78       43.15 o
   7   3   5      712.97      742.08       24.62 o
   9   3   5       97.30       98.74       12.44 o
  11   3   5        5.14       10.15        9.33 <
  13   3   5       36.63       28.93       13.08 <
  15   3   5       29.11       42.96       15.52 <
 -14   4   5       59.83       68.37       16.02 o
 -12   4   5      154.83      147.55       17.58 o
 -10   4   5      334.48      333.91       19.80 o
  -8   4   5      280.81      282.39       17.03 o
  -6   4   5      618.46      601.37       22.23 o
  -4   4   5     1317.63     1343.04       33.42 o
  -2   4   5     2360.61     2243.01       50.81 o
   0   4   5     1318.16     1261.19       29.45 o
   2   4   5      291.01      274.00       11.05 o
   4   4   5     1385.90     1392.46       33.58 o
   6   4   5     1942.84     1931.96       46.88 o
   8   4   5      759.34      767.29       27.06 o
  10   4   5      105.67       94.74       13.57 o
  12   4   5       67.77       74.87       13.72 o
  14   4   5       43.08       56.11       14.97 <
 -15   5   5       20.28       20.03       15.42 <
 -13   5   5       76.36       77.45       15.57 o
 -11   5   5      310.79      321.45       21.84 o
  -9   5   5      819.23      838.40       30.65 o
  -7   5   5      733.97      739.04       26.52 o
  -5   5   5      189.28      184.23       11.95 o
  -3   5   5     1276.91     1234.04       31.39 o
  -1   5   5     2060.03     1996.87       44.56 o
   1   5   5     3373.54     3192.42       70.12 o
   3   5   5     2316.38     2241.61       50.54 o
   5   5   5      788.82      798.01       23.40 o
   7   5   5      445.21      451.37       19.51 o
   9   5   5      239.26      246.31       17.09 o
  11   5   5      171.17      170.03       17.14 o
  13   5   5      155.16      147.79       18.89 o
  15   5   5       70.69       66.25       17.53 o
 -14   6   5       70.17       64.30       16.10 o
 -12   6   5      129.72      134.46       16.51 o
 -10   6   5      328.46      327.33       20.06 o
  -8   6   5      549.40      564.14       23.49 o
  -6   6   5      560.75      604.49       21.44 o
  -4   6   5     1702.41     1681.10       40.94 o
  -2   6   5     2978.15     2958.83       62.80 o
   0   6   5       97.88      132.95        7.11 o
   2   6   5      602.14      626.14       17.49 o
   4   6   5     1172.73     1212.04       29.92 o
   6   6   5      646.20      683.66       22.17 o
   8   6   5      667.77      683.63       25.06 o
  10   6   5      290.91      281.46       19.11 o
  12   6   5      102.25      105.40       15.54 o
  14   6   5       57.48       70.14       16.00 o
 -15   7   5        8.06       19.78       16.08 <
 -13   7   5       19.63       22.85       12.27 <
 -11   7   5      251.16      254.11       19.26 o
  -9   7   5     1242.08     1238.88       39.25 o
  -7   7   5      559.30      565.00       22.79 o
  -5   7   5      428.57      440.16       17.76 o
  -3   7   5      278.31      303.20       12.19 o
  -1   7   5     1285.06     1338.35       30.77 o
   1   7   5     1242.89     1302.00       31.59 o
   3   7   5      984.30     1018.93       26.64 o
   5   7   5      455.82      480.64       17.29 o
   7   7   5      313.43      307.41       15.94 o
   9   7   5      272.21      279.37       17.32 o
  11   7   5      104.66      106.11       15.51 o
  13   7   5      123.33      123.53       18.03 o
  15   7   5       35.61       40.94       15.61 <
 -14   8   5        9.32       10.86       12.77 <
 -12   8   5       65.01       62.43       13.69 o
 -10   8   5      263.35      272.08       19.01 o
  -8   8   5      595.55      618.49       24.98 o
  -6   8   5      279.45      276.41       15.94 o
  -4   8   5      225.03      215.54       12.63 o
  -2   8   5     1394.68     1298.32       33.78 o
   0   8   5     1973.72     1798.25       44.97 o
   2   8   5     1930.31     1831.21       45.98 o
   4   8   5      301.38      313.15       13.29 o
   6   8   5      520.28      502.67       19.63 o
   8   8   5      242.06      251.43       16.25 o
  10   8   5      219.20      229.02       18.31 o
  12   8   5      120.88      114.80       16.92 o
  14   8   5       61.38       57.73       16.24 o
 -13   9   5       32.82       26.42       13.32 <
 -11   9   5       86.06       88.76       14.03 o
  -9   9   5       64.25       72.03       11.86 o
  -7   9   5      143.00      151.61       13.61 o
  -5   9   5      184.33      186.14       13.02 o
  -3   9   5     1196.23     1159.89       31.72 o
  -1   9   5     1040.29     1083.74       28.28 o
   1   9   5      104.65       77.74        9.00 o
   3   9   5       70.15       63.21        7.83 o
   5   9   5      620.06      629.33       21.05 o
   7   9   5      551.84      570.66       21.49 o
   9   9   5       80.62       70.37       12.87 o
  11   9   5       15.42        9.96       10.47 <
  13   9   5       27.37       33.46       13.38 <
 -14  10   5        2.62        8.64       12.09 <
 -12  10   5       21.86       17.58       11.71 <
 -10  10   5      103.98       98.69       14.35 o
  -8  10   5       45.56       45.99       10.39 o
  -6  10   5        4.48        4.81        8.36 <
  -4  10   5      164.01      164.02       11.93 o
  -2  10   5      271.77      287.09       13.12 o
   0  10   5      784.59      763.89       24.70 o
   2  10   5       36.15       23.86        7.32 o
   4  10   5        2.77        5.26        7.04 <
   6  10   5       50.21       39.26        9.08 o
   8  10   5       16.94       11.07        8.63 <
  10  10   5       11.68       11.14        9.52 <
  12  10   5       10.27       19.56       11.32 <
  14  10   5       19.58       19.77       13.56 <
 -13  11   5        2.82        0.66       11.24 <
 -11  11   5        8.48       15.11        9.39 <
  -9  11   5        2.67        0.47       10.25 <
  -7  11   5        2.91        6.67        8.66 <
  -5  11   5       -0.28        2.23        6.98 <
  -3  11   5      292.12      301.34       14.51 o
  -1  11   5      169.86      176.61       11.35 o
   1  11   5        7.08       10.89        5.69 <
   3  11   5       64.55       57.93        9.25 o
   5  11   5      165.32      162.46       12.95 o
   7  11   5      350.98      370.70       18.33 o
   9  11   5       -3.49        1.92        8.50 <
  11  11   5       -7.77        3.78       10.15 <
  13  11   5       -7.49        2.09       11.03 <
 -14  12   5        3.26        0.06       11.05 <
 -12  12   5       -5.53        0.21       12.45 <
 -10  12   5        2.04        4.16       11.08 <
  -8  12   5       77.55       82.30       12.04 o
  -6  12   5       85.27       80.55       11.36 o
  -4  12   5       17.29       14.72        7.35 <
  -2  12   5       49.01       43.63        7.81 o
   0  12   5       43.17       35.05        8.49 o
   2  12   5      342.86      348.54       17.00 o
   4  12   5       -1.42        2.85        6.40 <
   6  12   5       31.74       32.60        9.45 o
   8  12   5       -4.53        1.79        8.32 <
  10  12   5       82.55       82.71       13.73 o
  12  12   5        1.30       15.98       14.26 <
 -13  13   5       15.84       25.45       12.83 <
 -11  13   5       -2.46        1.22        9.84 <
  -9  13   5       10.24        8.34        9.36 <
  -7  13   5      173.94      158.97       14.97 o
  -5  13   5      372.33      369.71       18.53 o
  -3  13   5      145.17      135.28       11.80 o
  -1  13   5       29.24       25.45        7.60 o
   1  13   5       73.48       55.00       10.49 o
   3  13   5      141.65      132.47       13.32 o
   5  13   5       42.44       45.12        9.61 o
   7  13   5       73.02       83.90       10.85 o
   9  13   5      121.12      122.53       15.02 o
  11  13   5       23.41       24.40       12.04 <
  13  13   5       -0.76        0.74       11.68 <
 -12  14   5       35.81       36.73       13.77 <
 -10  14   5       44.61       36.85       12.14 o
  -8  14   5      155.22      147.68       15.40 o
  -6  14   5      308.75      309.35       17.89 o
  -4  14   5      115.96      101.02       11.51 o
  -2  14   5       60.58       50.61        9.39 o
   0  14   5      251.93      217.99       15.90 o
   2  14   5      742.68      735.87       26.91 o
   4  14   5      227.32      239.08       14.98 o
   6  14   5       13.17       11.15        7.97 <
   8  14   5       82.00       75.09       12.69 o
  10  14   5      113.93      103.69       15.61 o
  12  14   5       40.32       39.98       13.78 <
 -13  15   5       43.45       58.60       14.69 o
 -11  15   5       35.51       47.78       13.12 <
  -9  15   5       50.00       44.31       12.28 o
  -7  15   5      309.08      310.35       19.54 o
  -5  15   5      353.62      361.67       18.82 o
  -3  15   5      271.49      282.04       16.22 o
  -1  15   5      122.25      121.31       11.32 o
   1  15   5      409.13      407.29       20.11 o
   3  15   5      370.50      381.28       19.89 o
   5  15   5      142.63      139.46       12.86 o
   7  15   5      147.93      148.20       14.93 o
   9  15   5      124.14      123.98       15.48 o
  11  15   5       66.68       79.50       14.77 o
 -12  16   5       71.01       62.40       15.83 o
 -10  16   5       26.01       31.57       12.36 <
  -8  16   5       63.05       60.89       12.40 o
  -6  16   5      365.71      348.07       20.71 o
  -4  16   5      849.80      814.76       29.83 o
  -2  16   5      567.37      561.05       22.82 o
   0  16   5      521.50      492.87       22.86 o
   2  16   5      119.82      115.82       12.86 o
   4  16   5      351.92      334.93       19.72 o
   6  16   5      300.32      316.57       19.23 o
   8  16   5      234.42      250.85       18.32 o
  10  16   5       90.33       91.22       15.28 o
  12  16   5       19.96       30.23       13.79 <
 -11  17   5       90.57      102.05       16.54 o
  -9  17   5       69.67       71.86       13.85 o
  -7  17   5      265.57      260.64       19.64 o
  -5  17   5      246.46      264.66       17.20 o
  -3  17   5      200.15      200.55       15.17 o
  -1  17   5      259.51      253.73       16.54 o
   1  17   5      447.55      450.89       21.87 o
   3  17   5      631.96      640.18       26.39 o
   5  17   5      192.67      182.69       16.35 o
   7  17   5      100.76       88.31       14.31 o
   9  17   5       83.30       96.20       15.07 o
  11  17   5       53.08       74.83       15.71 o
 -10  18   5       37.19       43.25       13.36 <
  -8  18   5       79.57       69.21       14.15 o
  -6  18   5      169.46      170.76       16.66 o
  -4  18   5      509.30      502.09       23.38 o
  -2  18   5      296.41      286.78       18.10 o
   0  18   5      136.05      134.54       14.61 o
   2  18   5      349.03      331.44       20.97 o
   4  18   5      315.79      296.91       19.89 o
   6  18   5      197.00      189.53       17.27 o
   8  18   5       97.76       97.23       15.25 o
  10  18   5       48.98       54.03       14.47 o
 -11  19   5       31.90       34.69       14.15 <
  -9  19   5       51.00       59.71       14.21 o
  -7  19   5       80.14       80.46       14.02 o
  -5  19   5      201.99      183.49       17.45 o
  -3  19   5      203.41      192.02       16.61 o
  -1  19   5      134.50      130.18       14.98 o
   1  19   5      219.07      234.71       17.94 o
   3  19   5      307.98      319.62       20.72 o
   5  19   5      146.70      143.73       16.06 o
   7  19   5       73.70       76.56       15.22 o
   9  19   5       64.02       71.67       15.69 o
  11  19   5       19.02       37.27       14.89 <
 -10  20   5       53.41       51.52       15.54 o
  -8  20   5       66.68       70.13       14.88 o
  -6  20   5       81.37       79.65       13.97 o
  -4  20   5       29.51       25.96       10.22 <
  -2  20   5       57.76       48.18       12.29 o
   0  20   5      237.19      219.12       18.93 o
   2  20   5      315.55      310.35       21.38 o
   4  20   5       71.41       72.31       13.49 o
   6  20   5        3.51        2.11       11.14 <
   8  20   5        0.14        9.72       12.01 <
  10  20   5       36.40       41.69       15.32 <
  -9  21   5       15.49        3.30       12.88 <
  -7  21   5       10.80       14.10       11.21 <
  -5  21   5       84.77       79.94       13.71 o
  -3  21   5       34.93       39.03       11.81 o
  -1  21   5       40.86       35.66       11.65 o
   1  21   5       70.98       55.23       13.08 o
   3  21   5       36.02       45.01       11.59 o
   5  21   5       24.82       26.71       11.53 <
   7  21   5        8.35       15.07       12.43 <
   9  21   5       27.33       25.02       14.60 <
  -8  22   5        6.89       10.89       12.36 <
  -6  22   5        3.82        6.78       10.47 <
  -4  22   5       -4.20        0.63       12.44 <
  -2  22   5        0.38        0.97        9.36 <
   0  22   5       13.19       12.23       10.42 <
   2  22   5       20.88       26.20       10.71 <
   4  22   5       -6.01        0.59        9.42 <
   6  22   5       -5.66        1.82       10.93 <
   8  22   5       -6.44        0.88       15.52 <
  -7  23   5      -10.87        0.04       10.65 <
  -5  23   5      -12.27        0.28       10.36 <
  -3  23   5       -1.82        1.60        9.49 <
  -1  23   5       -9.72        0.71        9.15 <
   1  23   5       -2.86        0.63        9.80 <
   3  23   5       -7.35        1.98        9.12 <
   5  23   5       -7.07        2.42       10.86 <
   7  23   5        6.80        0.88       13.01 <
  -6  24   5        3.16        1.72       16.00 <
  -4  24   5      -12.09        1.79       10.90 <
  -2  24   5        9.02        7.14       11.44 <
   0  24   5       36.59       39.61       13.05 <
   2  24   5       43.01       48.39       13.40 o
   4  24   5        2.33        6.94       11.15 <
   6  24   5      -10.00        0.33       11.82 <
  -5  25   5       38.01       28.39       16.96 <
  -3  25   5       13.83       16.12       12.98 <
  -1  25   5       17.27       21.82       12.26 <
   1  25   5        8.68        9.95       14.22 <
   3  25   5       19.28       28.16       12.04 <
   5  25   5       13.16       28.39       13.53 <
  -4  26   5       19.56       38.84       14.00 <
  -2  26   5       29.15       37.91       14.48 <
   0  26   5       38.05       45.80       15.03 <
   2  26   5       47.50       63.01       14.47 o
   4  26   5       31.11       20.07       14.11 <
  -1  27   5       31.89       46.13       14.86 <
   1  27   5       64.71       70.39       16.87 o
 -14   0   6      128.42      131.36       18.92 o
 -12   0   6      404.62      401.20       24.59 o
 -10   0   6      121.37      111.70       14.27 o
  -8   0   6       44.72       45.13       10.16 o
  -6   0   6     2209.83     2195.83       53.75 o
  -4   0   6      714.20      821.88       21.80 o
  -2   0   6       30.58       20.88        5.16 o
   0   0   6      377.05      349.33       12.44 o
   2   0   6     2349.96     2209.97       49.93 o
   4   0   6     3287.30     3316.99       69.24 o
   6   0   6      651.26      644.66       21.98 o
   8   0   6      516.01      520.33       22.04 o
  10   0   6      655.57      633.61       27.35 o
  12   0   6      293.71      291.39       21.52 o
  14   0   6       19.63       20.83       13.06 <
 -15   1   6       87.57       95.63       17.91 o
 -13   1   6      222.06      218.21       21.23 o
 -11   1   6      170.72      162.37       17.18 o
  -9   1   6      156.49      153.26       13.81 o
  -7   1   6     1026.52     1061.47       32.28 o
  -5   1   6     4143.56     4134.92       88.72 o
  -3   1   6     3232.66     3248.65       68.46 o
  -1   1   6     1509.43     1471.75       34.11 o
   1   1   6     1000.21     1004.29       24.72 o
   3   1   6      671.16      770.80       18.84 o
   5   1   6     1838.47     1939.44       43.33 o
   7   1   6      494.61      499.01       20.15 o
   9   1   6      282.94      274.76       17.90 o
  11   1   6      113.10      117.36       14.74 o
  13   1   6       91.53       80.79       15.58 o
  15   1   6       40.07       45.65       15.55 <
 -14   2   6       96.38       97.40       17.41 o
 -12   2   6      194.11      173.56       19.06 o
 -10   2   6      135.02      135.52       14.90 o
  -8   2   6      392.29      432.96       19.63 o
  -6   2   6     1174.51     1242.84       33.88 o
  -4   2   6     1751.86     1844.20       41.99 o
  -2   2   6      143.35      168.51        8.51 o
   0   2   6      115.52      139.31        7.36 o
   2   2   6     2925.19     3021.61       60.92 o
   4   2   6      970.69     1040.71       25.57 o
   6   2   6      695.36      671.46       22.78 o
   8   2   6      297.27      299.53       17.38 o
  10   2   6      400.37      396.68       21.79 o
  12   2   6      144.41      147.55       16.63 o
  14   2   6       18.34       25.68       12.89 <
 -15   3   6       24.77       25.15       14.76 <
 -13   3   6       87.34       87.81       15.84 o
 -11   3   6      191.31      173.83       17.98 o
  -9   3   6       66.57       57.68       11.36 o
  -7   3   6      195.10      203.96       14.24 o
  -5   3   6      406.49      448.48       16.99 o
  -3   3   6      392.98      421.57       14.52 o
  -1   3   6     1941.31     1898.93       42.98 o
   1   3   6      848.20      831.42       20.94 o
   3   3   6     1399.73     1408.60       32.74 o
   5   3   6       17.74       14.50        5.71 o
   7   3   6        6.37        6.81        6.88 <
   9   3   6      481.04      450.45       22.49 o
  11   3   6      324.61      323.86       21.15 o
  13   3   6       32.97       38.53       13.04 <
  15   3   6        2.04        2.23       13.28 <
 -14   4   6       17.99       24.27       13.44 <
 -12   4   6       18.37       12.33       11.03 <
 -10   4   6        6.00        6.78        8.53 <
  -8   4   6      280.79      283.54       17.51 o
  -6   4   6      524.17      534.93       20.72 o
  -4   4   6      193.23      195.19       11.57 o
  -2   4   6       77.78       67.44        6.98 o
   0   4   6     1299.09     1164.82       29.83 o
   2   4   6     1541.79     1404.21       35.57 o
   4   4   6     1326.46     1289.11       32.39 o
   6   4   6       37.08       25.09        7.37 o
   8   4   6        9.65        5.91        8.11 <
  10   4   6      108.95      101.43       13.66 o
  12   4   6       25.04       33.12       11.55 <
  14   4   6       22.70       13.13       13.66 <
 -15   5   6       -2.45        0.53       12.84 <
 -13   5   6        5.79        5.16       11.34 <
 -11   5   6       15.39       16.31       10.69 <
  -9   5   6       62.07       62.96       11.60 o
  -7   5   6       15.87       22.81        8.01 <
  -5   5   6        2.81        5.47        5.62 <
  -3   5   6       82.14       81.30        7.69 o
  -1   5   6      165.32      164.46        8.81 o
   1   5   6      259.09      306.50       10.30 o
   3   5   6      131.36      145.64        8.65 o
   5   5   6       22.24       19.04        6.13 o
   7   5   6        0.65        1.92        8.75 <
   9   5   6       55.06       54.62       10.74 o
  11   5   6      102.14       94.69       14.72 o
  13   5   6        5.08        0.17       10.26 <
  15   5   6        0.07        0.51       12.96 <
 -14   6   6        5.34        0.02       12.10 <
 -12   6   6       -3.85        0.96        9.62 <
 -10   6   6        7.76        7.28        9.81 <
  -8   6   6       17.77       19.68        9.24 <
  -6   6   6        2.01        0.21        6.59 <
  -4   6   6       83.23       66.28        8.45 o
  -2   6   6       21.15       13.22        5.16 o
   0   6   6       25.23        9.13        4.79 o
   2   6   6      129.04      129.57        8.48 o
   4   6   6        1.34        3.38        4.85 <
   6   6   6      489.18      487.53       19.19 o
   8   6   6       74.50       61.84       10.94 o
  10   6   6        7.13        6.64       10.18 <
  12   6   6        1.69        2.31       12.67 <
  14   6   6        6.72        2.18       12.30 <
 -15   7   6       -6.62        4.57       12.40 <
 -13   7   6       12.75       12.11       11.73 <
 -11   7   6      118.12      124.63       15.24 o
  -9   7   6      151.91      152.04       14.98 o
  -7   7   6       26.20       21.78        8.95 <
  -5   7   6        4.34        2.53        6.09 <
  -3   7   6      187.79      199.41       10.69 o
  -1   7   6     1606.31     1542.15       37.62 o
   1   7   6      154.98      185.88        9.33 o
   3   7   6       87.53      103.34        8.31 o
   5   7   6        0.95        3.60        4.82 <
   7   7   6       -0.26        2.21        6.89 <
   9   7   6       19.79       24.33        8.83 <
  11   7   6       20.17       26.25       10.70 <
  13   7   6       16.81       22.28       12.58 <
 -14   8   6        1.91        5.79       15.53 <
 -12   8   6        6.25        6.87       10.22 <
 -10   8   6       24.52       22.33       10.33 <
  -8   8   6      357.65      366.98       20.34 o
  -6   8   6      293.07      295.28       16.67 o
  -4   8   6      102.63       93.65        9.69 o
  -2   8   6      386.56      388.45       14.72 o
   0   8   6       45.71       50.14        6.10 o
   2   8   6       11.63       16.17        5.54 <
   4   8   6      417.76      449.92       16.80 o
   6   8   6      647.09      700.79       22.89 o
   8   8   6      185.04      190.64       14.73 o
  10   8   6       91.25       99.46       13.45 o
  12   8   6       25.26       23.60       12.05 <
  14   8   6       44.18       26.85       15.20 <
 -13   9   6       38.85       43.24       13.38 <
 -11   9   6      145.14      139.02       16.56 o
  -9   9   6      395.26      376.81       21.95 o
  -7   9   6      301.29      300.29       18.40 o
  -5   9   6      407.55      400.24       18.36 o
  -3   9   6      573.24      538.41       19.94 o
  -1   9   6     2850.65     2674.57       62.95 o
   1   9   6     1644.24     1590.24       41.26 o
   3   9   6      383.48      367.19       15.59 o
   5   9   6      133.47      124.24       10.87 o
   7   9   6       64.24       58.63        9.80 o
   9   9   6      144.11      145.73       14.87 o
  11   9   6      170.34      170.99       18.59 o
  13   9   6       43.42       52.63       14.44 o
 -14  10   6       17.79       23.09       13.40 <
 -12  10   6       59.12       64.81       13.90 o
 -10  10   6      279.97      256.80       20.09 o
  -8  10   6      406.34      396.91       21.20 o
  -6  10   6      151.36      140.42       13.39 o
  -4  10   6      327.55      316.52       16.08 o
  -2  10   6     1164.29     1127.99       31.53 o
   0  10   6     1771.85     1785.00       44.05 o
   2  10   6      648.69      677.34       22.52 o
   4  10   6      221.69      239.04       13.72 o
   6  10   6      257.23      265.62       15.81 o
   8  10   6      401.59      399.01       20.93 o
  10  10   6      299.08      282.32       21.50 o
  12  10   6       98.29       85.04       16.23 o
  14  10   6       20.52       33.75       14.06 <
 -13  11   6       40.57       47.88       14.10 <
 -11  11   6       83.16       87.48       14.26 o
  -9  11   6      305.47      321.29       19.87 o
  -7  11   6      869.17      883.87       30.65 o
  -5  11   6      623.28      635.44       23.66 o
  -3  11   6      590.28      580.24       21.08 o
  -1  11   6      810.54      810.06       25.42 o
   1  11   6      929.58      922.14       29.01 o
   3  11   6      919.45      950.91       29.40 o
   5  11   6      509.60      541.38       21.10 o
   7  11   6      339.85      369.27       18.17 o
   9  11   6      123.83      140.67       15.42 o
  11  11   6       74.72       73.56       14.17 o
  13  11   6       61.76       60.48       15.50 o
 -12  12   6      108.52      113.81       16.58 o
 -10  12   6      170.46      169.90       17.03 o
  -8  12   6      173.20      167.55       15.74 o
  -6  12   6      504.78      502.30       22.29 o
  -4  12   6      530.18      528.15       21.09 o
  -2  12   6      837.82      820.80       26.25 o
   0  12   6     1401.19     1387.61       39.06 o
   2  12   6      554.43      566.01       22.07 o
   4  12   6      334.88      344.78       16.87 o
   6  12   6      347.27      338.74       18.30 o
   8  12   6      319.23      319.63       20.77 o
  10  12   6      212.69      229.05       18.50 o
  12  12   6       90.84       81.31       16.36 o
 -13  13   6       66.10       66.57       15.77 o
 -11  13   6       60.72       69.17       13.86 o
  -9  13   6       83.17       84.11       13.18 o
  -7  13   6      251.13      246.03       17.39 o
  -5  13   6      528.29      517.22       22.19 o
  -3  13   6      561.83      534.56       21.48 o
  -1  13   6      432.89      417.35       19.12 o
   1  13   6      463.62      444.77       20.73 o
   3  13   6      228.39      224.53       15.93 o
   5  13   6      580.72      564.71       23.36 o
   7  13   6      333.84      335.29       19.85 o
   9  13   6      121.11      116.73       15.01 o
  11  13   6       67.16       63.69       14.51 o
  13  13   6       52.37       42.24       15.45 o
 -12  14   6       21.86       30.26       12.97 <
 -10  14   6       37.06       44.03       12.04 o
  -8  14   6       94.94      102.59       13.61 o
  -6  14   6      506.22      518.50       22.58 o
  -4  14   6      552.77      559.96       22.93 o
  -2  14   6      350.06      360.98       17.82 o
   0  14   6       65.53       60.38       10.45 o
   2  14   6      193.33      182.20       15.92 o
   4  14   6      589.11      578.85       26.07 o
   6  14   6      290.29      281.75       18.51 o
   8  14   6      129.50      127.57       14.78 o
  10  14   6        0.34        4.19       10.10 <
  12  14   6       18.30       14.41       12.36 <
 -11  15   6       57.32       58.84       14.36 o
  -9  15   6       45.52       42.85       12.09 o
  -7  15   6       41.72       43.68       11.06 o
  -5  15   6       38.63       44.55        9.75 o
  -3  15   6      100.23      101.58       11.67 o
  -1  15   6       14.97       17.18        7.83 <
   1  15   6      313.49      318.05       18.46 o
   3  15   6      305.72      309.60       19.54 o
   5  15   6      117.66      131.45       13.30 o
   7  15   6       41.78       49.16       10.69 o
   9  15   6       65.50       68.69       13.34 o
  11  15   6       63.84       60.32       14.87 o
 -12  16   6       -3.80        2.22       10.23 <
 -10  16   6        3.31        3.35       10.73 <
  -8  16   6       23.84       20.47       10.41 <
  -6  16   6       87.03       82.27       12.87 o
  -4  16   6       49.13       48.01        9.94 o
  -2  16   6        0.28        0.77        7.55 <
   0  16   6        1.90        3.92        7.58 <
   2  16   6       75.06       68.82       11.44 o
   4  16   6      105.33       82.74       12.93 o
   6  16   6       15.96       20.54        9.45 <
   8  16   6       -0.04        0.36       10.67 <
  10  16   6       -3.09        0.77       11.04 <
  12  16   6        6.85        4.92       13.55 <
 -11  17   6        1.28        0.22       11.70 <
  -9  17   6        1.47        1.17       10.20 <
  -7  17   6       -6.30        0.99        8.23 <
  -5  17   6       -1.34        8.99        8.16 <
  -3  17   6       20.60       17.12        8.57 <
  -1  17   6       -0.79        1.48        7.01 <
   1  17   6       -1.94        2.71        6.75 <
   3  17   6       33.67       37.41       10.07 o
   5  17   6       -0.90        0.03        8.26 <
   7  17   6        3.68        3.29        9.61 <
   9  17   6       11.02        0.88       11.59 <
  11  17   6        8.10        1.64       12.75 <
 -10  18   6        4.75        2.70       11.85 <
  -8  18   6        2.08        0.22       12.60 <
  -6  18   6        5.93       10.64        9.27 <
  -4  18   6        3.75        5.90        9.67 <
  -2  18   6        6.19        9.60        7.90 <
   0  18   6        1.12        2.08        8.55 <
   2  18   6        7.45        7.26        8.07 <
   4  18   6       44.69       40.64       10.96 o
   6  18   6      109.53      107.16       14.34 o
   8  18   6       10.50       22.93       11.16 <
  10  18   6        7.06        7.49       13.06 <
 -11  19   6       20.84       30.95       14.09 <
  -9  19   6       27.55       31.67       13.29 <
  -7  19   6       12.86       13.61       10.88 <
  -5  19   6       24.96       30.66       10.10 <
  -3  19   6      253.37      242.78       18.15 o
  -1  19   6      275.33      270.30       19.77 o
   1  19   6       73.67       72.61       12.70 o
   3  19   6        5.22        3.17        9.02 <
   5  19   6       35.84       26.47       11.46 o
   7  19   6       28.27       25.91       12.71 <
   9  19   6       30.53       33.03       14.02 <
 -10  20   6       29.17       41.52       13.94 <
  -8  20   6       39.53       38.79       13.55 <
  -6  20   6       69.76       73.82       13.41 o
  -4  20   6       58.52       58.22       11.81 o
  -2  20   6      116.50      104.42       14.87 o
   0  20   6       74.36       78.65       13.01 o
   2  20   6       38.38       49.68       11.32 o
   4  20   6      185.19      170.74       17.84 o
   6  20   6      125.37      125.25       17.37 o
   8  20   6       34.82       31.08       14.23 <
  10  20   6        5.93        8.02       13.53 <
  -9  21   6       56.43       56.42       15.13 o
  -7  21   6       66.06       69.23       14.28 o
  -5  21   6       43.79       47.27       11.86 o
  -3  21   6      103.34      107.47       15.04 o
  -1  21   6      112.14      108.92       15.31 o
   1  21   6       61.45       62.19       12.95 o
   3  21   6       83.65       77.07       14.11 o
   5  21   6      165.13      172.00       18.12 o
   7  21   6      105.68      106.39       17.60 o
   9  21   6       37.42       29.46       15.30 <
  -8  22   6      102.66      103.73       17.47 o
  -6  22   6       27.82       21.93       12.52 <
  -4  22   6       52.67       62.57       13.44 o
  -2  22   6      261.46      254.58       21.26 o
   0  22   6      298.72      279.97       21.93 o
   2  22   6      134.43      143.22       16.53 o
   4  22   6       93.30       88.94       15.35 o
   6  22   6       39.77       53.35       14.45 <
   8  22   6       25.55       40.55       14.47 <
  -7  23   6       57.73       66.39       14.83 o
  -5  23   6       96.63       90.85       16.65 o
  -3  23   6      111.92       92.56       16.79 o
  -1  23   6      131.79      125.48       17.24 o
   1  23   6       94.46       86.08       15.64 o
   3  23   6      105.67      120.52       16.24 o
   5  23   6       97.76       93.96       17.23 o
   7  23   6       95.76       87.69       18.69 o
  -6  24   6       24.51       28.87       17.62 <
  -4  24   6       36.52       45.27       13.41 <
  -2  24   6       82.73       93.60       15.63 o
   0  24   6      163.05      165.04       19.23 o
   2  24   6       63.81       73.15       14.86 o
   4  24   6        6.33       26.71       11.43 <
   6  24   6       40.71       42.96       15.58 <
  -5  25   6      -15.31        9.70       13.48 <
  -3  25   6       30.56       42.29       13.51 <
  -1  25   6      113.85      118.59       17.64 o
   1  25   6       45.87       62.35       14.14 o
   3  25   6       22.01       21.26       12.92 <
   5  25   6       37.53       25.26       15.40 <
  -4  26   6       19.85       26.80       14.24 <
  -2  26   6       18.28       30.40       14.17 <
   0  26   6       14.21       19.98       12.11 <
   2  26   6        6.64       15.86       11.94 <
   4  26   6       12.14       26.41       12.85 <
  -1  27   6       10.32       12.68       13.46 <
   1  27   6       22.67        9.19       14.14 <
 -15   1   7       10.80        3.24       13.33 <
 -13   1   7       -3.01        1.59       10.87 <
 -11   1   7        4.62        6.08       11.21 <
  -9   1   7       47.45       38.50       10.03 o
  -7   1   7      167.54      165.65       14.09 o
  -5   1   7      186.34      175.60       12.37 o
  -3   1   7      191.40      148.20       10.65 o
  -1   1   7       40.93       46.43        5.50 o
   1   1   7       77.79       50.59        6.76 o
   3   1   7      117.99      115.13        8.21 o
   5   1   7       86.79       84.23        8.44 o
   7   1   7       82.28       78.20       10.30 o
   9   1   7       -3.28        0.69        7.57 <
  11   1   7        1.81        5.07        9.05 <
  13   1   7       28.34       26.52       12.78 <
  15   1   7       16.85       13.80       17.30 <
 -14   2   7       69.48       43.73       16.23 o
 -12   2   7       53.90       47.52       13.50 o
 -10   2   7       65.77       71.47       12.26 o
  -8   2   7       14.37        9.30        8.84 <
  -6   2   7      193.26      207.33       13.73 o
  -4   2   7     2025.11     2021.11       47.84 o
  -2   2   7     1189.11     1188.98       29.58 o
   0   2   7      117.87      130.98        7.66 o
   2   2   7       57.21       68.61        5.92 o
   4   2   7       28.34       36.57        5.64 o
   6   2   7      306.10      322.65       15.06 o
   8   2   7      282.84      298.25       17.35 o
  10   2   7       91.70       91.39       13.24 o
  12   2   7       15.83       11.36       10.97 <
  14   2   7       15.94       12.39       15.62 <
 -15   3   7       40.35       38.54       15.99 <
 -13   3   7       50.48       49.63       14.09 o
 -11   3   7      118.06      116.91       15.59 o
  -9   3   7      310.30      317.30       18.92 o
  -7   3   7      482.82      498.77       21.48 o
  -5   3   7      755.03      760.47       24.59 o
  -3   3   7       79.34      105.47        7.67 o
  -1   3   7      142.96      175.32        8.64 o
   1   3   7     1215.31     1243.56       28.91 o
   3   3   7     1683.12     1740.01       38.73 o
   5   3   7      711.28      808.48       22.06 o
   7   3   7      364.18      365.26       17.71 o
   9   3   7       70.45       71.09       11.43 o
  11   3   7       30.18       37.64       11.36 <
  13   3   7       99.76       99.44       16.60 o
  15   3   7       46.97       49.24       16.29 <
 -14   4   7       50.43       46.11       15.43 o
 -12   4   7       89.15       92.18       15.25 o
 -10   4   7      226.41      235.77       17.63 o
  -8   4   7      447.17      440.93       21.52 o
  -6   4   7      740.40      764.69       26.02 o
  -4   4   7     1551.86     1490.56       39.04 o
  -2   4   7     1585.24     1531.39       37.53 o
   0   4   7     1683.99     1607.49       37.86 o
   2   4   7      731.80      732.34       20.22 o
   4   4   7      782.65      765.16       22.57 o
   6   4   7     1080.14     1085.79       31.09 o
   8   4   7      208.38      212.34       15.45 o
  10   4   7      144.86      146.41       15.26 o
  12   4   7      110.57      110.63       16.32 o
  14   4   7       62.33       70.11       16.28 o
 -15   5   7       72.71       63.47       17.58 o
 -13   5   7      130.08      120.30       18.53 o
 -11   5   7      303.24      312.14       21.75 o
  -9   5   7      432.90      422.93       22.54 o
  -7   5   7      321.15      333.78       18.37 o
  -5   5   7      352.77      345.02       16.44 o
  -3   5   7     2072.39     2069.31       47.78 o
  -1   5   7     2471.37     2443.66       53.18 o
   1   5   7      501.10      517.67       15.19 o
   3   5   7      136.24      148.87        9.08 o
   5   5   7      464.12      469.62       17.41 o
   7   5   7      859.49      877.13       27.93 o
   9   5   7      333.86      317.25       19.18 o
  11   5   7      154.35      137.03       16.51 o
  13   5   7       64.23       65.06       15.25 o
  15   5   7       34.78       37.73       15.89 <
 -14   6   7       52.42       44.88       15.51 o
 -12   6   7       59.38       66.83       13.80 o
 -10   6   7      409.61      421.81       22.60 o
  -8   6   7      966.91      995.71       33.13 o
  -6   6   7      503.42      533.97       20.98 o
  -4   6   7      487.88      505.60       18.27 o
  -2   6   7      820.69      870.06       23.40 o
   0   6   7     4784.39     4636.28       96.78 o
   2   6   7     3138.26     3168.23       67.30 o
   4   6   7      763.46      777.79       22.81 o
   6   6   7      412.45      435.74       17.95 o
   8   6   7      399.50      414.10       19.90 o
  10   6   7      200.42      186.37       16.94 o
  12   6   7      129.77      129.48       17.00 o
  14   6   7       54.66       67.88       15.88 o
 -13   7   7       54.32       50.26       14.42 o
 -11   7   7      320.93      312.70       21.42 o
  -9   7   7      624.57      592.38       26.85 o
  -7   7   7      254.41      262.98       17.03 o
  -5   7   7       33.55       38.02        7.75 o
  -3   7   7      713.94      739.19       21.98 o
  -1   7   7     3389.63     3369.64       71.14 o
   1   7   7     2192.88     2219.61       50.05 o
   3   7   7      267.55      273.04       13.10 o
   5   7   7      406.81      409.82       16.92 o
   7   7   7      857.26      895.25       28.41 o
   9   7   7      315.07      304.28       18.81 o
  11   7   7      131.07      127.58       16.06 o
  13   7   7       46.49       44.13       14.46 o
 -14   8   7       34.39       39.49       14.43 <
 -12   8   7       95.01      102.67       15.42 o
 -10   8   7      304.41      291.73       20.75 o
  -8   8   7      307.64      295.92       19.06 o
  -6   8   7       47.35       46.04        9.67 o
  -4   8   7      166.43      154.34       11.61 o
  -2   8   7     1723.58     1641.18       41.01 o
   0   8   7     2087.97     2066.86       47.79 o
   2   8   7      175.53      157.99       10.89 o
   4   8   7      130.33      122.58       10.80 o
   6   8   7      286.91      298.10       15.69 o
   8   8   7      321.38      306.61       18.66 o
  10   8   7      102.77       94.77       14.24 o
  12   8   7       29.00       37.20       12.96 <
  14   8   7       16.28       24.51       13.63 <
 -13   9   7       -0.13        1.30       12.87 <
 -11   9   7       23.34       21.98       11.13 <
  -9   9   7      345.34      339.35       21.09 o
  -7   9   7      518.79      545.22       23.31 o
  -5   9   7      133.21      128.50       12.21 o
  -3   9   7      178.09      173.49       11.61 o
  -1   9   7      546.66      558.02       18.57 o
   1   9   7      784.43      792.50       24.98 o
   3   9   7      252.23      243.79       13.42 o
   5   9   7      284.96      298.93       14.84 o
   7   9   7      315.05      307.76       17.57 o
   9   9   7       86.97       83.14       12.80 o
  11   9   7        8.87       11.22       10.70 <
  13   9   7       22.01       22.56       13.33 <
 -14  10   7        6.24        7.64       12.47 <
 -12  10   7       19.69       24.52       11.78 <
 -10  10   7       51.12       47.88       12.29 o
  -8  10   7       -0.31        8.49       10.76 <
  -6  10   7       22.16       26.73        8.85 <
  -4  10   7      220.60      220.80       14.10 o
  -2  10   7      483.98      488.86       17.85 o
   0  10   7       46.23       57.74        7.29 o
   2  10   7        0.60        6.45        7.01 <
   4  10   7       14.83       16.79        7.12 <
   6  10   7      323.91      331.02       17.65 o
   8  10   7      241.28      249.16       17.43 o
  10  10   7       14.72       12.65       10.32 <
  12  10   7       -0.03        1.76       10.75 <
  14  10   7        6.77        3.71       12.73 <
 -13  11   7       -2.44        1.76       11.39 <
 -11  11   7        0.10        0.94        9.58 <
  -9  11   7       53.30       49.81       11.82 o
  -7  11   7       -8.14        0.14        7.31 <
  -5  11   7       21.55       18.20        8.44 <
  -3  11   7       -2.67        3.43        6.10 <
  -1  11   7       21.28       21.41        7.05 o
   1  11   7       62.25       57.45        9.31 o
   3  11   7       40.44       40.74        8.78 o
   5  11   7       92.26       85.73       11.11 o
   7  11   7       38.46       34.11        9.20 o
   9  11   7        7.89        3.14       10.04 <
  11  11   7       33.27       33.94       11.86 <
  13  11   7        1.55        1.23       10.97 <
 -12  12   7        4.72        9.66       11.38 <
 -10  12   7       11.98        5.95       10.24 <
  -8  12   7        7.05       13.69        8.78 <
  -6  12   7       -1.21        0.39        8.53 <
  -4  12   7      116.49      105.59       11.86 o
  -2  12   7       33.17       31.15        8.22 o
   0  12   7      295.91      295.39       16.72 o
   2  12   7       -1.76        0.35        7.48 <
   4  12   7       19.41       20.91        7.86 <
   6  12   7       -1.47        0.17        6.57 <
   8  12   7       -0.99        5.04        8.34 <
  10  12   7       25.91       24.14       11.99 <
  12  12   7       -8.43        3.44       10.25 <
 -13  13   7       19.83       14.20       13.30 <
 -11  13   7       28.02       26.54       12.40 <
  -9  13   7       24.41       27.49       10.49 <
  -7  13   7       88.38       82.26       12.40 o
  -5  13   7       80.74       80.87       11.19 o
  -3  13   7        2.44        2.12        7.42 <
  -1  13   7       15.90       17.43        7.32 <
   1  13   7      161.25      152.87       13.81 o
   3  13   7      446.39      439.87       21.37 o
   5  13   7       49.15       57.32        9.69 o
   7  13   7       -3.02        1.56        7.46 <
   9  13   7        5.15        3.27        9.75 <
  11  13   7       23.48       29.38       12.09 <
  13  13   7        1.56       12.27       12.14 <
 -12  14   7       74.04       59.60       16.08 o
 -10  14   7       27.92       28.30       11.60 <
  -8  14   7       14.32       18.97        9.82 <
  -6  14   7       95.17       93.54       12.79 o
  -4  14   7      503.94      496.63       22.35 o
  -2  14   7      491.18      477.93       21.25 o
   0  14   7      275.65      255.81       17.29 o
   2  14   7      617.93      602.98       25.58 o
   4  14   7      113.37       94.08       13.12 o
   6  14   7       71.66       75.58       11.11 o
   8  14   7       97.51      104.37       14.51 o
  10  14   7       71.18       68.60       14.09 o
  12  14   7       25.71       29.15       12.94 <
 -11  15   7       61.38       61.44       15.00 o
  -9  15   7       70.69       70.66       13.73 o
  -7  15   7      107.62       91.62       14.17 o
  -5  15   7      717.26      713.21       27.93 o
  -3  15   7      308.22      316.86       17.61 o
  -1  15   7       64.60       58.43       10.07 o
   1  15   7      304.26      303.63       19.12 o
   3  15   7      341.76      350.68       20.39 o
   5  15   7      274.70      313.74       19.32 o
   7  15   7       94.10      102.92       14.49 o
   9  15   7       96.81       97.86       14.70 o
  11  15   7       43.76       53.31       14.54 o
 -12  16   7       45.19       66.23       15.38 <
 -10  16   7       59.23       69.17       14.45 o
  -8  16   7      109.93      107.62       14.86 o
  -6  16   7      430.35      410.68       23.05 o
  -4  16   7      314.29      318.76       18.41 o
  -2  16   7      169.21      169.96       13.96 o
   0  16   7      105.92      100.75       12.59 o
   2  16   7      446.01      438.98       23.24 o
   4  16   7      528.09      519.07       26.01 o
   6  16   7      191.10      190.68       16.96 o
   8  16   7       35.81       41.54       12.22 <
  10  16   7       39.98       47.58       13.84 <
  12  16   7       48.65       50.12       16.23 o
 -11  17   7       42.68       49.15       14.94 <
  -9  17   7       43.62       40.97       13.08 o
  -7  17   7      128.82      130.26       15.32 o
  -5  17   7      560.70      562.68       25.71 o
  -3  17   7      584.50      583.12       25.08 o
  -1  17   7      192.29      190.99       14.63 o
   1  17   7       94.90       99.37       12.47 o
   3  17   7      291.46      288.34       19.12 o
   5  17   7      371.60      362.39       21.98 o
   7  17   7      176.30      169.93       17.89 o
   9  17   7      119.37      134.58       17.20 o
  11  17   7       74.83       75.02       16.78 o
 -10  18   7       61.51       78.14       15.19 o
  -8  18   7      113.70      112.91       16.13 o
  -6  18   7      255.76      258.94       19.84 o
  -4  18   7      264.75      269.94       18.35 o
  -2  18   7      117.52      115.14       13.21 o
   0  18   7      173.94      154.47       15.71 o
   2  18   7      509.58      478.27       24.72 o
   4  18   7      301.66      299.71       20.26 o
   6  18   7      119.35      119.34       15.03 o
   8  18   7       17.70       29.13       11.67 <
  10  18   7       49.59       52.79       14.76 o
  -9  19   7       59.77       56.51       14.97 o
  -7  19   7      105.93      117.76       15.38 o
  -5  19   7      194.11      209.89       17.68 o
  -3  19   7      160.67      163.49       15.47 o
  -1  19   7       90.04       90.99       13.83 o
   1  19   7      174.04      164.57       17.01 o
   3  19   7      228.17      243.42       18.92 o
   5  19   7      167.70      152.98       16.96 o
   7  19   7       42.49       46.75       12.85 o
   9  19   7       39.77       40.43       14.24 <
 -10  20   7       40.95       36.08       14.60 <
  -8  20   7       19.06       22.80       12.64 <
  -6  20   7        6.12       21.83       10.42 <
  -4  20   7       70.30       70.12       12.58 o
  -2  20   7      158.56      162.15       16.85 o
   0  20   7      146.58      128.33       16.45 o
   2  20   7       31.43       30.14       11.07 <
   4  20   7       20.67       45.50       10.92 <
   6  20   7       23.39       25.75       12.67 <
   8  20   7       57.87       69.19       15.56 o
  10  20   7       52.56       57.85       16.71 o
  -9  21   7        4.11       17.71       13.57 <
  -7  21   7       65.37       55.53       14.70 o
  -5  21   7       41.47       32.56       12.13 o
  -3  21   7        9.18       13.96       10.09 <
  -1  21   7       29.58       28.50       11.49 <
   1  21   7      114.65       92.56       15.62 o
   3  21   7       62.57       74.43       13.22 o
   5  21   7       14.92       17.79       10.93 <
   7  21   7        6.82        6.38       12.35 <
   9  21   7        1.97        6.31       13.54 <
  -8  22   7       -1.90        0.84       16.99 <
  -6  22   7        1.70        0.15       10.44 <
  -4  22   7        3.64        8.87       13.57 <
  -2  22   7       15.10       15.46       10.90 <
   0  22   7       11.17       15.13       10.18 <
   2  22   7       -8.36        0.32        9.09 <
   4  22   7       -1.38        0.91        9.69 <
   6  22   7       11.53        2.00       12.92 <
   8  22   7        6.12        9.02       13.47 <
  -7  23   7        1.88        2.90       11.39 <
  -5  23   7       -0.41        1.11       11.66 <
  -3  23   7        2.31        7.46       10.63 <
  -1  23   7        7.43        0.28       10.65 <
   1  23   7        8.64        5.38       10.75 <
   3  23   7       -5.29        0.35        9.82 <
   5  23   7        6.04        0.01       11.74 <
   7  23   7       -8.46        0.47       12.43 <
  -6  24   7       -2.26        1.99       12.34 <
  -4  24   7        2.93        9.14       11.08 <
  -2  24   7       30.92       41.16       12.87 <
   0  24   7       21.97       27.07       12.57 <
   2  24   7       -3.47        2.50       13.36 <
   4  24   7       -8.71        1.39       10.08 <
   6  24   7       -5.60        5.19       12.47 <
  -5  25   7        8.52        8.14       16.11 <
  -3  25   7       -0.02        3.28       11.47 <
  -1  25   7       -0.45       12.01       10.84 <
   1  25   7       21.44       39.40       12.70 <
   3  25   7       34.95       40.01       13.73 <
   5  25   7        5.47       13.94       13.38 <
  -4  26   7       21.91       31.53       14.49 <
  -2  26   7       16.00       13.67       12.96 <
   0  26   7       18.52       41.17       13.17 <
   2  26   7       17.96       29.49       12.73 <
 -14   0   8      147.26      151.88       20.10 o
 -12   0   8      156.05      155.96       18.26 o
 -10   0   8       36.78       35.29       10.89 o
  -8   0   8      453.18      438.56       22.57 o
  -6   0   8     2094.30     2146.61       52.64 o
  -4   0   8     5037.04     5014.42      105.10 o
  -2   0   8     2744.03     2563.10       59.41 o
   0   0   8       28.29       16.38        5.19 o
   2   0   8     1055.68     1024.84       26.83 o
   4   0   8     3568.73     3626.43       75.81 o
   6   0   8      786.47      805.29       25.33 o
   8   0   8      271.88      253.71       17.02 o
  10   0   8      243.71      220.95       18.24 o
  12   0   8      106.70      112.17       15.74 o
  14   0   8       61.96       53.48       16.32 o
 -15   1   8       41.31       46.31       15.69 <
 -13   1   8      160.39      151.93       19.27 o
 -11   1   8      241.61      254.29       19.97 o
  -9   1   8      308.31      332.05       19.51 o
  -7   1   8      579.40      582.65       24.10 o
  -5   1   8     1130.55     1197.85       32.53 o
  -3   1   8      468.56      518.61       16.98 o
  -1   1   8       88.58       96.13        7.37 o
   1   1   8      889.02      919.56       23.92 o
   3   1   8     3550.10     3636.42       74.69 o
   5   1   8      914.42      971.65       26.56 o
   7   1   8       84.27       79.54       10.59 o
   9   1   8      104.86      105.02       12.83 o
  11   1   8      266.01      252.62       20.06 o
  13   1   8      161.88      135.26       19.38 o
  15   1   8       45.11       40.64       16.26 <
 -14   2   8       54.36       57.03       15.79 o
 -12   2   8      152.55      161.11       17.99 o
 -10   2   8      123.72      121.33       14.89 o
  -8   2   8       64.71       63.90       11.80 o
  -6   2   8      711.89      759.37       25.45 o
  -4   2   8     1952.27     2034.09       47.14 o
  -2   2   8      680.50      713.31       20.41 o
   0   2   8      109.48      138.68        7.92 o
   2   2   8     1853.81     1896.93       42.03 o
   4   2   8     1767.44     1854.22       41.81 o
   6   2   8      443.94      490.55       18.34 o
   8   2   8      145.86      148.19       13.69 o
  10   2   8      235.78      223.40       17.97 o
  12   2   8      209.04      187.43       19.75 o
  14   2   8       24.74       35.29       14.10 <
 -15   3   8       31.21       26.09       14.96 <
 -13   3   8      129.33      125.48       18.04 o
 -11   3   8      111.59      114.95       15.35 o
  -9   3   8      166.33      160.17       15.36 o
  -7   3   8      360.34      373.59       19.33 o
  -5   3   8      470.67      508.04       19.44 o
  -3   3   8     1596.19     1563.23       39.12 o
  -1   3   8      271.00      274.81       11.69 o
   1   3   8      472.94      453.44       15.34 o
   3   3   8      416.73      433.60       15.29 o
   5   3   8      359.12      366.52       15.38 o
   7   3   8      391.45      398.79       18.63 o
   9   3   8      169.58      165.77       15.04 o
  11   3   8       57.43       47.80       12.56 o
  13   3   8       14.59       17.51       12.70 <
  15   3   8       22.89       13.66       15.17 <
 -14   4   8        8.34       14.18       13.12 <
 -12   4   8      125.42      124.11       17.44 o
 -10   4   8      208.56      201.74       17.48 o
  -8   4   8       24.36       20.76        9.22 <
  -6   4   8       72.97       65.26       10.43 o
  -4   4   8       42.65       47.80        7.37 o
  -2   4   8      178.41      180.39       10.42 o
   0   4   8      909.37      872.48       23.91 o
   2   4   8      638.58      597.38       19.37 o
   4   4   8      294.04      284.65       13.22 o
   6   4   8       35.44       46.29        7.92 o
   8   4   8       14.50       13.55        8.41 <
  10   4   8      137.05      134.00       15.21 o
  12   4   8      147.83      132.12       17.88 o
  14   4   8        3.80        3.79       15.59 <
 -15   5   8       -2.95        0.07       12.43 <
 -13   5   8        8.10        5.42       11.31 <
 -11   5   8       37.82       42.19       12.54 o
  -9   5   8        0.89        4.57        8.47 <
  -7   5   8       -4.04        1.27        8.13 <
  -5   5   8       69.87       66.27        9.36 o
  -3   5   8       29.21       38.44        6.44 o
  -1   5   8       71.63       85.55        7.13 o
   1   5   8       23.29       21.19        4.97 o
   3   5   8        4.24        1.67        4.99 <
   5   5   8      225.25      229.00       12.98 o
   7   5   8       45.97       43.32        9.39 o
   9   5   8       30.41       16.63        9.73 o
  11   5   8       10.56       10.05        9.89 <
  13   5   8      -13.26        1.11       10.44 <
 -14   6   8       -1.07        2.32       14.51 <
 -12   6   8       21.88       19.77       11.94 <
 -10   6   8        3.85        3.63        9.12 <
  -8   6   8       15.53       19.98        9.43 <
  -6   6   8       42.40       36.76        9.35 o
  -4   6   8       14.79       16.20        6.35 <
  -2   6   8        0.65        0.42        5.02 <
   0   6   8      113.69       93.57        8.27 o
   2   6   8        2.10        2.81        5.26 <
   4   6   8       18.63       17.27        6.19 o
   6   6   8       -4.98        1.79        5.99 <
   8   6   8       19.97       17.30        8.62 <
  10   6   8        0.52        0.03       11.37 <
  12   6   8        3.12        0.14       10.24 <
  14   6   8       -6.19        3.75       11.97 <
 -13   7   8       47.73       40.04       14.40 o
 -11   7   8        2.76       12.61       10.86 <
  -9   7   8       20.42       18.04       10.01 <
  -7   7   8       38.23       40.37       10.26 o
  -5   7   8        9.19       17.43        7.03 <
  -3   7   8      236.07      234.70       12.80 o
  -1   7   8      159.12      167.53        9.96 o
   1   7   8      207.09      209.49       11.53 o
   3   7   8        6.91        2.14        4.94 <
   5   7   8      156.79      165.60       11.99 o
   7   7   8      166.53      173.77       13.71 o
   9   7   8        5.41        6.76       11.17 <
  11   7   8       -1.36        2.49        9.57 <
  13   7   8        4.31        4.82       12.10 <
 -14   8   8        4.05        5.58       12.46 <
 -12   8   8        7.54       20.81       12.80 <
 -10   8   8      172.48      164.25       17.33 o
  -8   8   8      434.43      442.60       22.38 o
  -6   8   8      202.48      212.64       15.19 o
  -4   8   8        8.66        5.04        6.27 <
  -2   8   8      400.43      407.94       16.03 o
   0   8   8     1012.06     1012.98       27.33 o
   2   8   8     1015.44     1018.10       28.77 o
   4   8   8      183.86      190.93       12.97 o
   6   8   8       58.56       60.47        9.57 o
   8   8   8      249.56      250.82       16.99 o
  10   8   8       67.96       65.50       12.72 o
  12   8   8       20.01       32.50       12.20 <
  14   8   8        5.13        8.93       12.20 <
 -13   9   8       70.70       77.06       15.72 o
 -11   9   8      142.22      140.17       16.75 o
  -9   9   8      232.94      233.46       18.48 o
  -7   9   8      251.33      257.44       17.41 o
  -5   9   8      110.92      102.90       11.75 o
  -3   9   8      337.14      316.45       15.59 o
  -1   9   8      666.47      663.18       21.30 o
   1   9   8      565.86      569.86       19.83 o
   3   9   8      128.53      117.93       10.41 o
   5   9   8      209.52      183.72       14.64 o
   7   9   8      300.41      289.51       18.08 o
   9   9   8      221.05      214.20       17.65 o
  11   9   8       61.64       49.64       13.42 o
  13   9   8       30.66       30.05       13.75 <
 -14  10   8       29.04       41.61       14.55 <
 -12  10   8       63.47       67.55       14.48 o
 -10  10   8      251.76      242.67       19.84 o
  -8  10   8      302.67      306.66       19.44 o
  -6  10   8      360.74      359.91       19.46 o
  -4  10   8      590.54      622.43       22.45 o
  -2  10   8      825.39      836.28       24.99 o
   0  10   8     1062.51     1043.98       30.18 o
   2  10   8      423.14      438.19       19.04 o
   4  10   8      385.97      397.09       17.77 o
   6  10   8      707.55      728.49       26.72 o
   8  10   8      538.02      576.78       24.68 o
  10  10   8       86.05       88.17       13.87 o
  12  10   8       17.79       25.55       12.58 <
  14  10   8        6.25       18.72       12.45 <
 -13  11   8       79.50       85.14       16.65 o
 -11  11   8      210.72      215.36       19.62 o
  -9  11   8      361.88      361.62       22.05 o
  -7  11   8      310.96      314.28       19.13 o
  -5  11   8       75.63       69.81       11.10 o
  -3  11   8      469.87      457.96       19.75 o
  -1  11   8     1029.32      997.99       29.44 o
   1  11   8     1622.40     1626.32       43.60 o
   3  11   8      813.76      865.49       28.30 o
   5  11   8       87.12       93.66       11.25 o
   7  11   8      162.24      161.81       14.29 o
   9  11   8      227.32      228.71       18.45 o
  11  11   8      135.17      138.80       17.94 o
  13  11   8       64.11       72.83       16.23 o
 -12  12   8       50.37       52.60       14.58 o
 -10  12   8       77.97       70.19       13.65 o
  -8  12   8      344.83      346.83       21.03 o
  -6  12   8      510.77      520.18       23.18 o
  -4  12   8      632.98      609.61       24.20 o
  -2  12   8      604.86      626.76       23.26 o
   0  12   8      226.87      233.97       14.97 o
   2  12   8      345.28      326.60       18.35 o
   4  12   8      562.66      573.90       22.70 o
   6  12   8      642.13      652.52       25.58 o
   8  12   8      328.50      326.15       20.26 o
  10  12   8       75.78       84.77       14.88 o
  12  12   8       18.43       15.23       12.59 <
 -13  13   8       50.55       43.48       15.26 o
 -11  13   8       59.01       59.74       14.14 o
  -9  13   8      134.76      133.73       15.84 o
  -7  13   8      269.64      276.83       18.50 o
  -5  13   8      786.62      795.42       28.35 o
  -3  13   8      505.97      504.76       22.21 o
  -1  13   8      479.69      459.31       20.97 o
   1  13   8      170.48      154.83       14.58 o
   3  13   8      534.22      516.12       23.88 o
   5  13   8      444.39      460.03       20.68 o
   7  13   8      134.76      141.85       14.01 o
   9  13   8       96.12       98.59       15.10 o
  11  13   8       91.86       74.24       15.86 o
  13  13   8       44.65       48.52       15.22 <
 -12  14   8       37.22       43.44       14.29 <
 -10  14   8       38.90       38.49       12.58 o
  -8  14   8      174.11      176.78       17.00 o
  -6  14   8      240.66      238.94       17.73 o
  -4  14   8      329.79      308.28       18.77 o
  -2  14   8       49.21       47.97        9.88 o
   0  14   8       75.36       72.47       11.54 o
   2  14   8      613.87      610.78       25.86 o
   4  14   8      415.78      413.20       21.65 o
   6  14   8      126.48      127.28       13.30 o
   8  14   8        4.56       14.87       10.14 <
  10  14   8       50.31       53.30       13.48 o
  12  14   8       55.90       50.80       15.11 o
 -11  15   8       -6.63        2.04       11.15 <
  -9  15   8       -4.58        1.46       10.66 <
  -7  15   8       64.46       60.22       12.38 o
  -5  15   8      306.90      295.75       19.12 o
  -3  15   8      246.12      252.49       16.42 o
  -1  15   8      122.14      126.34       12.79 o
   1  15   8       64.61       59.79       11.32 o
   3  15   8      152.54      149.85       14.69 o
   5  15   8       65.91       59.68       11.68 o
   7  15   8       77.99       74.25       14.53 o
   9  15   8       27.69       28.28       12.19 <
  11  15   8       19.02       16.86       13.38 <
 -12  16   8        8.64       15.65       12.92 <
 -10  16   8       17.99       14.49       12.35 <
  -8  16   8       13.05       18.11       10.58 <
  -6  16   8       41.66       45.43       11.44 o
  -4  16   8       40.80       38.46       10.17 o
  -2  16   8        2.20        1.12        7.13 <
   0  16   8       90.99       76.17       12.72 o
   2  16   8      105.77      102.31       13.67 o
   4  16   8       19.58       20.00       10.07 <
   6  16   8       -2.97        0.58       10.15 <
   8  16   8       -1.13        5.12        9.64 <
  10  16   8       13.57       15.84       12.52 <
  12  16   8       21.35       16.64       13.69 <
 -11  17   8       -4.90        0.06       11.90 <
  -9  17   8       10.32        4.82       11.02 <
  -7  17   8        1.74        0.62       11.41 <
  -5  17   8        9.59       12.60       11.28 <
  -3  17   8        0.20        2.64        7.78 <
  -1  17   8       11.41        9.08        8.50 <
   1  17   8       11.56        9.58        8.65 <
   3  17   8        0.70        0.07        8.80 <
   5  17   8       -2.84        0.13        8.91 <
   7  17   8        1.93        1.35       11.33 <
   9  17   8       -5.01        1.20       10.50 <
  11  17   8       15.62        9.37       17.77 <
 -10  18   8       24.55       13.24       13.48 <
  -8  18   8       31.80       34.46       12.52 <
  -6  18   8       -3.50        0.37        8.99 <
  -4  18   8       13.32       16.65        9.44 <
  -2  18   8       12.57       20.46        9.66 <
   0  18   8       56.43       47.20       11.60 o
   2  18   8       78.39       71.64       12.73 o
   4  18   8       23.48       20.55       10.39 <
   6  18   8       10.00       10.88        9.78 <
   8  18   8        2.81        0.44       11.12 <
  10  18   8       -1.13        4.68        9.25 <
  -9  19   8        8.05       10.52       15.60 <
  -7  19   8       36.05       36.07       12.22 <
  -5  19   8       95.16       88.17       14.37 o
  -3  19   8       54.87       51.22       11.64 o
  -1  19   8       23.24       37.86       10.16 <
   1  19   8        1.14        7.71       12.53 <
   3  19   8       17.36       22.01       10.12 <
   5  19   8       50.16       52.30       12.09 o
   7  19   8       79.86       83.58       15.33 o
   9  19   8        7.31       13.46       12.14 <
 -10  20   8       19.41       25.08       13.66 <
  -8  20   8       90.44       84.47       16.47 o
  -6  20   8       55.12       46.64       13.39 o
  -4  20   8       17.51       26.16       10.04 <
  -2  20   8       95.38       94.22       14.81 o
   0  20   8      192.90      201.97       18.66 o
   2  20   8      116.05      122.53       15.75 o
   4  20   8       19.32       33.12       11.00 <
   6  20   8       24.73       44.26       13.04 <
   8  20   8       24.09       32.94       16.70 <
  -9  21   8       60.57       65.32       15.90 o
  -7  21   8       82.89       82.18       15.76 o
  -5  21   8       52.11       61.97       12.93 o
  -3  21   8       98.07       99.22       15.53 o
  -1  21   8      219.27      206.07       19.89 o
   1  21   8      224.66      218.87       20.04 o
   3  21   8       98.69       96.39       15.05 o
   5  21   8       42.24       49.63       13.02 o
   7  21   8       25.01       36.89       14.37 <
   9  21   8       21.02       27.95       14.89 <
  -8  22   8       42.29       45.06       14.93 <
  -6  22   8       36.26       56.98       14.53 <
  -4  22   8       94.32       98.49       16.24 o
  -2  22   8      190.56      179.22       19.46 o
   0  22   8      113.62      119.31       16.36 o
   2  22   8       51.58       52.73       13.25 o
   4  22   8       41.57       43.67       13.23 o
   6  22   8       75.59       84.10       16.68 o
   8  22   8       64.19       88.16       17.48 o
  -7  23   8       70.69       67.48       17.37 o
  -5  23   8       37.38       31.80       14.72 <
  -3  23   8       52.77       62.49       14.34 o
  -1  23   8      151.38      168.17       18.51 o
   1  23   8      216.36      228.96       20.81 o
   3  23   8       62.21       60.66       14.42 o
   5  23   8       31.72       28.66       14.15 <
   7  23   8       46.44       45.66       16.09 <
  -6  24   8       33.69       45.81       15.31 <
  -4  24   8       50.12       44.55       15.24 o
  -2  24   8      101.62      110.62       17.31 o
   0  24   8       90.59      120.74       16.29 o
   2  24   8       23.96       33.98       12.60 <
   4  24   8        8.50       19.62       11.49 <
   6  24   8       43.99       44.46       15.93 <
  -5  25   8       19.00       18.47       14.56 <
  -3  25   8       73.91       68.91       16.25 o
  -1  25   8       59.70       78.82       15.15 o
   1  25   8       47.71       37.77       14.65 o
   3  25   8       26.04       21.73       13.18 <
   5  25   8       46.20       46.82       16.21 <
  -2  26   8       12.33       20.55       12.51 <
   0  26   8       38.36       44.19       14.12 <
   2  26   8       15.03       23.20       12.77 <
 -15   1   9       17.28        6.01       14.25 <
 -13   1   9       17.46        8.68       12.53 <
 -11   1   9       31.21       24.70       11.46 <
  -9   1   9       57.70       57.10       11.67 o
  -7   1   9       15.48       16.37        8.66 <
  -5   1   9       71.98       58.86        9.80 o
  -3   1   9      126.97      115.69       10.05 o
  -1   1   9       25.14       18.10        5.40 o
   1   1   9      101.46      101.81        8.41 o
   3   1   9      186.73      179.63       11.00 o
   5   1   9      127.63      108.67       10.56 o
   7   1   9       17.15       17.82        8.06 <
   9   1   9       21.99       29.01        9.21 <
  11   1   9       41.36       31.68       11.98 o
  13   1   9       -0.15        3.02       11.36 <
 -14   2   9       37.43       22.89       14.66 <
 -12   2   9        6.40        3.53       11.09 <
 -10   2   9        4.61        1.75        8.89 <
  -8   2   9      416.16      427.92       21.95 o
  -6   2   9      845.61      866.33       28.96 o
  -4   2   9      312.87      311.68       15.34 o
  -2   2   9      211.50      191.14       11.50 o
   0   2   9       81.20       81.13        7.40 o
   2   2   9      486.13      506.46       16.54 o
   4   2   9      606.13      648.49       19.66 o
   6   2   9      262.20      266.63       15.00 o
   8   2   9       57.42       55.39       10.61 o
  10   2   9       10.36        4.68        9.08 <
  12   2   9       18.07       19.16       11.49 <
  14   2   9       24.70       24.38       14.33 <
 -15   3   9       43.51       44.15       16.43 <
 -13   3   9       45.09       43.54       14.40 o
 -11   3   9       67.67       59.12       13.71 o
  -9   3   9      167.49      172.82       15.80 o
  -7   3   9      377.71      362.57       19.98 o
  -5   3   9      245.61      277.15       14.96 o
  -3   3   9      144.45      155.49       10.68 o
  -1   3   9     1713.00     1690.99       41.07 o
   1   3   9      650.17      729.64       19.39 o
   3   3   9      530.73      563.47       17.58 o
   5   3   9      540.65      557.52       19.80 o
   7   3   9      168.58      178.14       13.72 o
   9   3   9      206.51      217.81       16.14 o
  11   3   9      135.69      120.31       16.03 o
  13   3   9       29.72       30.33       13.87 <
 -14   4   9       65.29       61.69       16.60 o
 -12   4   9      130.79      110.09       17.93 o
 -10   4   9      192.06      190.70       17.81 o
  -8   4   9      457.59      473.35       23.40 o
  -6   4   9      807.50      790.45       28.58 o
  -4   4   9      751.19      778.11       24.56 o
  -2   4   9     1027.58     1017.73       28.08 o
   0   4   9     1311.34     1327.18       32.38 o
   2   4   9      633.57      654.97       20.00 o
   4   4   9      665.63      685.39       21.71 o
   6   4   9      258.49      247.45       15.05 o
   8   4   9      142.62      120.90       13.50 o
  10   4   9      185.71      180.11       16.99 o
  12   4   9       98.18       84.39       16.12 o
  14   4   9       38.45       33.74       15.08 <
 -13   5   9       37.04       50.87       13.74 <
 -11   5   9       93.37       86.22       15.29 o
  -9   5   9      409.60      422.87       22.73 o
  -7   5   9     1139.58     1176.28       36.48 o
  -5   5   9      871.58      850.03       28.40 o
  -3   5   9      566.92      558.16       19.88 o
  -1   5   9      674.42      691.74       20.72 o
   1   5   9     1246.24     1190.40       31.04 o
   3   5   9     1207.07     1162.90       30.83 o
   5   5   9     1213.66     1181.40       33.11 o
   7   5   9     1023.77     1047.42       32.16 o
   9   5   9      414.95      425.98       21.41 o
  11   5   9       74.37       64.20       13.82 o
  13   5   9       49.14       44.48       14.79 o
 -14   6   9       29.81       44.81       14.41 <
 -12   6   9      202.60      212.04       20.39 o
 -10   6   9      520.90      503.08       26.31 o
  -8   6   9      337.68      345.78       20.17 o
  -6   6   9      200.97      212.42       15.12 o
  -4   6   9      303.27      322.06       15.47 o
  -2   6   9     2133.06     2116.32       49.54 o
   0   6   9     2573.48     2667.30       56.74 o
   2   6   9      558.88      595.99       17.97 o
   4   6   9       14.30       16.52        6.16 <
   6   6   9      210.36      226.29       14.11 o
   8   6   9      622.37      635.58       24.86 o
  10   6   9      325.10      299.50       21.23 o
  12   6   9       77.01       73.00       15.19 o
  14   6   9       18.68       25.08       13.92 <
 -13   7   9       52.62       55.90       14.82 o
 -11   7   9      136.40      129.07       16.37 o
  -9   7   9      379.88      383.22       22.04 o
  -7   7   9      327.41      331.62       19.19 o
  -5   7   9      620.28      621.32       23.45 o
  -3   7   9      632.24      642.72       21.87 o
  -1   7   9     1963.66     1957.23       45.77 o
   1   7   9      978.94      982.24       27.61 o
   3   7   9       45.25       45.87        6.68 o
   5   7   9      331.94      355.72       16.19 o
   7   7   9      604.88      626.17       23.73 o
   9   7   9      488.98      493.64       24.04 o
  11   7   9       39.86       46.45       12.15 o
  13   7   9       26.20       30.57       13.39 <
 -14   8   9       28.68       30.02       14.37 <
 -12   8   9       45.94       67.14       13.66 o
 -10   8   9      213.06      206.03       18.95 o
  -8   8   9      368.15      377.47       21.11 o
  -6   8   9      351.54      357.62       18.93 o
  -4   8   9      284.35      291.86       15.31 o
  -2   8   9     1129.28     1083.29       30.82 o
   0   8   9      778.31      802.21       23.53 o
   2   8   9      733.17      721.22       22.24 o
   4   8   9      231.02      221.56       12.04 o
   6   8   9      466.00      460.91       19.71 o
   8   8   9      417.96      405.11       21.63 o
  10   8   9      115.84      107.94       15.10 o
  12   8   9       24.78       25.99       12.61 <
  14   8   9       23.11       27.08       14.33 <
 -13   9   9       27.16       19.81       13.31 <
 -11   9   9       84.79       72.58       14.70 o
  -9   9   9      234.93      229.18       18.54 o
  -7   9   9      223.98      221.62       16.73 o
  -5   9   9        4.97        3.80        7.24 <
  -3   9   9      255.21      253.29       14.59 o
  -1   9   9      983.68     1015.12       27.40 o
   1   9   9      377.87      372.09       16.20 o
   3   9   9        5.34        6.74        7.82 <
   5   9   9       18.08       15.98        8.47 <
   7   9   9      239.29      244.97       16.27 o
   9   9   9      209.89      203.59       17.86 o
  11   9   9       36.19       41.21       12.27 <
  13   9   9        8.90        6.96       12.47 <
 -14  10   9        1.65       11.74       12.86 <
 -12  10   9        1.04        2.53       10.89 <
 -10  10   9        9.14        9.39       10.05 <
  -8  10   9      166.12      156.51       16.05 o
  -6  10   9      189.88      197.26       15.61 o
  -4  10   9        5.78        7.48        7.92 <
  -2  10   9       79.21       50.19        9.10 o
   0  10   9      145.40      150.11       11.26 o
   2  10   9       35.70       29.09        7.99 o
   4  10   9      305.76      323.65       16.54 o
   6  10   9      167.53      173.24       14.73 o
   8  10   9       18.43       17.60        9.67 <
  10  10   9        3.34        0.71        8.67 <
  12  10   9       -0.58        0.35       14.88 <
 -13  11   9       -9.02        1.01       11.46 <
 -11  11   9        1.10        2.54       10.41 <
  -9  11   9        5.99        7.98        9.49 <
  -7  11   9       82.66       81.03       12.26 o
  -5  11   9       -0.42        0.89        9.29 <
  -3  11   9       38.61       36.46        8.16 o
  -1  11   9       94.68       83.58        9.89 o
   1  11   9      123.37      117.24       12.22 o
   3  11   9       76.14       68.25       11.04 o
   5  11   9       18.82       22.13        8.33 <
   7  11   9       18.93       14.92        9.01 <
   9  11   9       -3.78        0.48        8.63 <
  11  11   9       -0.80        0.42       10.71 <
  13  11   9        2.78        0.07       12.56 <
 -12  12   9       10.98       10.06       11.97 <
 -10  12   9        6.90        3.64       11.99 <
  -8  12   9        0.13        1.99        9.28 <
  -6  12   9      114.48      107.17       13.09 o
  -4  12   9       76.68       75.24       10.93 o
  -2  12   9       54.74       48.46        8.68 o
   0  12   9       25.98       24.17        7.58 o
   2  12   9        9.66        5.18        8.00 <
   4  12   9       34.48       34.75        9.12 o
   6  12   9       25.86       21.90        8.97 <
   8  12   9       -2.62        0.18       10.81 <
  10  12   9        3.18        0.69        9.91 <
  12  12   9       -3.20        1.53       11.53 <
 -13  13   9       21.73       24.94       13.91 <
 -11  13   9       60.52       67.72       14.73 o
  -9  13   9       18.89       27.03       10.68 <
  -7  13   9       -1.10        1.70       11.77 <
  -5  13   9       88.31       81.64       12.48 o
  -3  13   9      452.66      440.33       21.44 o
  -1  13   9      160.39      157.60       13.65 o
   1  13   9       21.39       30.62        8.77 <
   3  13   9      130.32      137.01       14.01 o
   5  13   9       92.70      100.63       11.69 o
   7  13   9       24.60       31.88        9.53 <
   9  13   9       58.94       65.29       12.93 o
  11  13   9       60.03       56.96       15.79 o
 -12  14   9       37.69       29.71       14.63 <
 -10  14   9       36.70       44.26       12.99 <
  -8  14   9       76.20       75.59       13.52 o
  -6  14   9      195.06      185.43       16.85 o
  -4  14   9      285.59      295.77       18.12 o
  -2  14   9      118.47      114.35       12.03 o
   0  14   9       13.99       14.41        8.84 <
   2  14   9       67.08       56.17       11.59 o
   4  14   9      221.35      225.40       17.05 o
   6  14   9      135.93      141.27       14.71 o
   8  14   9       17.67       22.87       10.07 <
  10  14   9       11.93       18.28       11.64 <
  12  14   9        5.66       12.05       13.06 <
 -11  15   9       57.60       66.08       15.30 o
  -9  15   9       36.11       34.56       12.31 <
  -7  15   9      193.43      176.91       17.65 o
  -5  15   9      304.34      310.93       19.57 o
  -3  15   9      295.79      300.48       18.23 o
  -1  15   9      154.05      154.37       13.68 o
   1  15   9       73.44       67.79       11.84 o
   3  15   9      307.14      324.32       19.37 o
   5  15   9      395.31      405.87       22.08 o
   7  15   9      106.32      102.84       15.17 o
   9  15   9       17.63       32.39       12.19 <
  11  15   9       74.21       77.03       16.81 o
 -12  16   9       66.67       73.26       16.50 o
 -10  16   9       83.24       93.62       16.13 o
  -8  16   9       94.67       94.68       15.03 o
  -6  16   9      141.19      143.06       15.79 o
  -4  16   9      377.89      383.87       20.76 o
  -2  16   9      331.28      343.64       18.80 o
   0  16   9      333.90      331.30       20.14 o
   2  16   9      272.63      261.73       18.56 o
   4  16   9      554.07      573.85       26.11 o
   6  16   9      111.76      108.74       14.41 o
   8  16   9       28.07       39.23       12.36 <
  10  16   9       73.67       73.15       16.34 o
 -11  17   9       42.92       38.12       14.81 <
  -9  17   9       46.23       59.74       13.88 o
  -7  17   9      280.37      275.22       20.86 o
  -5  17   9      424.11      424.80       23.28 o
  -3  17   9      284.25      298.08       18.48 o
  -1  17   9       60.40       62.55       11.55 o
   1  17   9      137.62      127.94       15.28 o
   3  17   9      617.69      590.08       29.10 o
   5  17   9      334.63      339.04       22.46 o
   7  17   9       76.61       82.05       15.14 o
   9  17   9       14.73       14.31       12.61 <
  11  17   9       29.78       38.92       14.15 <
 -10  18   9       74.28       77.87       16.26 o
  -8  18   9       36.87       48.05       13.02 <
  -6  18   9       86.04       73.17       13.82 o
  -4  18   9      181.77      159.15       16.51 o
  -2  18   9      189.85      185.02       17.72 o
   0  18   9      299.92      314.14       20.25 o
   2  18   9      294.57      302.29       20.31 o
   4  18   9      191.81      193.87       18.83 o
   6  18   9       83.87       75.07       14.17 o
   8  18   9       40.65       51.86       13.69 o
  10  18   9       53.21       74.43       15.72 o
  -9  19   9       32.95       42.94       14.07 <
  -7  19   9       33.89       34.79       12.55 <
  -5  19   9      136.01      144.88       15.78 o
  -3  19   9      244.37      247.83       20.85 o
  -1  19   9      156.99      155.80       17.15 o
   1  19   9      215.36      191.16       18.87 o
   3  19   9      161.34      171.23       16.84 o
   5  19   9       74.88       70.80       13.83 o
   7  19   9       25.53       33.71       12.48 <
   9  19   9       40.93       34.32       14.74 <
  -8  20   9       19.50       24.10       12.38 <
  -6  20   9       39.10       46.13       12.65 o
  -4  20   9       74.02       93.42       15.39 o
  -2  20   9      100.20       93.48       15.28 o
   0  20   9       49.10       50.97       12.72 o
   2  20   9      130.90      104.67       16.28 o
   4  20   9       66.10       76.06       13.86 o
   6  20   9       57.35       58.40       14.85 o
   8  20   9       24.28       41.70       14.30 <
  -9  21   9       17.78       23.34       13.95 <
  -7  21   9       -0.96        0.97       11.22 <
  -5  21   9       -0.69        5.56       11.60 <
  -3  21   9       42.72       50.25       12.88 o
  -1  21   9      138.92      129.16       17.45 o
   1  21   9       42.05       40.18       12.24 o
   3  21   9       -8.28        1.80       10.52 <
   5  21   9        3.35       10.48       10.94 <
   7  21   9        8.01       10.58       18.17 <
  -8  22   9        1.78        1.70       12.65 <
  -6  22   9      -10.28        1.59       11.95 <
  -4  22   9       -8.48        5.13       10.36 <
  -2  22   9       16.63       20.80       11.48 <
   0  22   9        4.40        0.20       10.56 <
   2  22   9        3.77        0.93       10.49 <
   4  22   9        4.73        4.59       10.61 <
   6  22   9       11.35       17.17       12.93 <
   8  22   9        2.71        4.08       13.49 <
  -7  23   9        4.78        0.33       13.12 <
  -5  23   9       -2.39        0.03       12.38 <
  -3  23   9       -9.80        0.36       10.28 <
  -1  23   9        3.00        7.11       11.23 <
   1  23   9        9.74        6.98       11.44 <
   3  23   9        1.56        0.19       12.37 <
   5  23   9      -10.19        0.88       11.61 <
   7  23   9       -4.62        0.35       12.77 <
  -6  24   9       11.76       13.60       14.41 <
  -4  24   9        7.37        3.70       12.15 <
  -2  24   9        0.77        0.56       11.40 <
   0  24   9       -0.31        0.97        8.91 <
   2  24   9        4.20       10.31       11.26 <
   4  24   9       11.70       11.74       12.10 <
   6  24   9       -5.66        4.56       13.01 <
  -3  25   9       34.28       35.58       14.26 <
  -1  25   9       52.99       59.03       15.21 o
   1  25   9       27.54       38.52       13.41 <
   3  25   9       -0.72        7.40       13.05 <
  -2  26   9       30.99       27.84       13.95 <
   0  26   9       21.14       35.94       13.02 <
   2  26   9       24.18       36.01       13.28 <
 -14   0  10       60.33       59.23       15.89 o
 -12   0  10      111.12       94.67       16.61 o
 -10   0  10      302.75      271.25       21.25 o
  -8   0  10      416.54      390.44       22.48 o
  -6   0  10     1287.37     1241.09       38.34 o
  -4   0  10     1598.86     1638.08       41.63 o
  -2   0  10      293.71      306.14       13.52 o
   0   0  10      820.63      821.87       23.68 o
   2   0  10     1672.47     1673.95       40.26 o
   4   0  10     2318.98     2324.24       53.79 o
   6   0  10      527.92      503.67       21.08 o
   8   0  10       44.91       28.49        9.86 o
  10   0  10      104.69       97.53       13.92 o
  12   0  10      356.66      300.22       24.00 o
  14   0  10       82.83       81.40       17.35 o
 -13   1  10      141.29      134.72       19.10 o
 -11   1  10      281.51      289.52       21.56 o
  -9   1  10      223.06      206.37       18.12 o
  -7   1  10      385.12      393.14       20.73 o
  -5   1  10      548.29      579.04       22.02 o
  -3   1  10      705.60      740.00       22.86 o
  -1   1  10      850.44      849.57       24.46 o
   1   1  10     1137.92     1122.52       29.82 o
   3   1  10     1282.55     1288.69       33.19 o
   5   1  10     1240.44     1261.96       34.06 o
   7   1  10      313.50      337.86       17.76 o
   9   1  10      146.08      128.13       14.65 o
  11   1  10      226.31      199.36       19.39 o
  13   1  10       99.26       84.35       16.94 o
 -14   2  10       67.65       58.93       16.80 o
 -12   2  10      204.66      196.90       20.61 o
 -10   2  10      197.52      182.75       17.75 o
  -8   2  10      188.14      195.21       16.65 o
  -6   2  10      676.40      679.88       26.01 o
  -4   2  10     2588.40     2605.15       60.52 o
  -2   2  10     1360.32     1428.05       35.03 o
   0   2  10      301.45      310.14       13.28 o
   2   2  10      452.51      489.61       16.56 o
   4   2  10      641.23      713.38       21.45 o
   6   2  10      520.76      537.61       21.04 o
   8   2  10       65.60       54.18       10.89 o
  10   2  10      126.06      118.18       14.92 o
  12   2  10      134.87      130.26       17.38 o
  14   2  10       29.69       32.30       15.17 <
 -13   3  10       17.72       24.16       12.66 <
 -11   3  10      160.36      160.22       17.89 o
  -9   3  10      199.10      200.69       17.42 o
  -7   3  10       23.61       32.25        9.96 <
  -5   3  10      249.58      268.71       15.59 o
  -3   3  10      297.58      319.34       14.55 o
  -1   3  10      287.26      281.02       13.49 o
   1   3  10      580.44      550.73       18.95 o
   3   3  10     1137.97     1107.57       30.45 o
   5   3  10      375.04      365.87       16.89 o
   7   3  10      153.54      136.77       13.40 o
   9   3  10       49.24       47.21       10.90 o
  11   3  10       78.48       68.29       13.98 o
  13   3  10       83.45       81.37       16.64 o
 -14   4  10       16.25       15.50       13.69 <
 -12   4  10      127.49      123.21       17.85 o
 -10   4  10       71.64       70.97       13.38 o
  -8   4  10       36.04       29.12       10.84 o
  -6   4  10        2.11        2.07        8.54 <
  -4   4  10     1252.68     1265.48       35.16 o
  -2   4  10     1772.86     1740.53       43.13 o
   0   4  10       36.27       34.06        6.35 o
   2   4  10       68.33       81.56        7.53 o
   4   4  10       36.60       33.69        7.32 o
   6   4  10      350.17      378.46       17.44 o
   8   4  10      181.75      186.08       14.84 o
  10   4  10       70.31       67.21       12.74 o
  12   4  10        4.69       11.13       10.80 <
  14   4  10        9.99        3.88       13.06 <
 -13   5  10       12.03        9.52       12.79 <
 -11   5  10       36.89       35.11       12.15 o
  -9   5  10       14.51       16.28        9.89 <
  -7   5  10        3.29        0.56        8.69 <
  -5   5  10       85.10       85.71       10.95 o
  -3   5  10      193.95      203.89       12.56 o
  -1   5  10      158.08      167.13       10.57 o
   1   5  10        7.14        5.10        4.90 <
   3   5  10       47.74       48.97        7.18 o
   5   5  10       20.18       25.66        7.61 <
   7   5  10       30.25       26.56        8.96 o
   9   5  10       -1.68        0.18        8.05 <
  11   5  10       14.06       15.00       10.52 <
  13   5  10        7.82        7.80       12.51 <
 -14   6  10        0.79        7.04       12.20 <
 -12   6  10        1.30        0.14       10.52 <
 -10   6  10        2.72        0.04        9.23 <
  -8   6  10       40.24       39.45       10.66 o
  -6   6  10       38.27       36.64        9.91 o
  -4   6  10       -2.57        1.15        7.95 <
  -2   6  10        2.46        0.06        5.12 <
   0   6  10      572.89      524.95       19.22 o
   2   6  10       42.20       44.95        6.70 o
   4   6  10       58.75       56.33        8.24 o
   6   6  10       17.95       13.45        8.05 <
   8   6  10        7.90        5.66        8.17 <
  10   6  10        7.09        8.64        9.72 <
  12   6  10        0.33        0.05       10.60 <
  14   6  10        2.65        0.11       12.78 <
 -13   7  10       -0.27        2.33       11.65 <
 -11   7  10        2.27        5.50        9.87 <
  -9   7  10       20.64       23.09       10.44 <
  -7   7  10      178.89      167.29       15.69 o
  -5   7  10       78.50       69.86       10.78 o
  -3   7  10       32.92       32.72        7.74 o
  -1   7  10       29.57       25.83        6.72 o
   1   7  10       90.67      112.66        8.74 o
   3   7  10      310.72      328.15       14.08 o
   5   7  10       28.80       34.03        8.00 o
   7   7  10       -0.35        7.63        7.77 <
   9   7  10       42.91       38.84       11.30 o
  11   7  10        5.68       20.08        9.82 <
  13   7  10       12.42        9.93       12.92 <
 -14   8  10       20.99       32.04       13.94 <
 -12   8  10       44.60       47.75       14.02 o
 -10   8  10       55.21       54.80       12.64 o
  -8   8  10      122.23      121.02       14.51 o
  -6   8  10       51.99       39.58       10.58 o
  -4   8  10      493.00      495.51       20.49 o
  -2   8  10     1032.88     1052.50       29.69 o
   0   8  10      873.48      872.74       25.39 o
   2   8  10      188.78      173.27       11.78 o
   4   8  10       55.59       49.74        7.47 o
   6   8  10      131.52      127.82       13.57 o
   8   8  10      200.60      200.66       16.73 o
  10   8  10      118.63      109.94       15.48 o
  12   8  10       -9.29        6.44       10.37 <
  14   8  10       -8.37        7.07       12.76 <
 -13   9  10       40.55       41.83       14.72 <
 -11   9  10      115.27      103.72       16.03 o
  -9   9  10      163.14      163.82       16.82 o
  -7   9  10       79.74       79.59       12.44 o
  -5   9  10      362.56      366.32       18.78 o
  -3   9  10      274.95      278.65       15.62 o
  -1   9  10      635.25      589.47       21.36 o
   1   9  10      645.73      616.92       22.45 o
   3   9  10      385.43      377.38       16.50 o
   5   9  10      216.69      233.89       13.89 o
   7   9  10      343.29      326.38       19.52 o
   9   9  10      174.43      166.30       16.98 o
  11   9  10       59.35       44.66       13.82 o
  13   9  10       24.93       25.37       14.21 <
 -12  10  10       85.55       87.93       16.28 o
 -10  10  10      148.49      148.36       17.08 o
  -8  10  10      207.51      203.98       17.47 o
  -6  10  10      479.85      474.76       22.91 o
  -4  10  10      599.92      608.91       23.11 o
  -2  10  10      586.78      565.73       21.25 o
   0  10  10      781.97      779.84       24.27 o
   2  10  10      589.42      590.41       20.88 o
   4  10  10      213.90      237.88       12.79 o
   6  10  10      161.53      169.53       14.35 o
   8  10  10      154.68      156.33       15.45 o
  10  10  10      118.93      129.79       15.93 o
  12  10  10       47.28       50.68       14.89 o
 -13  11  10       64.64       93.77       16.16 o
 -11  11  10       83.93       92.86       15.34 o
  -9  11  10      105.50       98.48       14.93 o
  -7  11  10      122.22      116.96       14.27 o
  -5  11  10      476.58      486.35       22.29 o
  -3  11  10     1364.11     1403.09       37.41 o
  -1  11  10      965.16      990.10       28.49 o
   1  11  10      308.74      335.60       15.08 o
   3  11  10       42.13       39.42        9.03 o
   5  11  10      237.32      248.39       15.99 o
   7  11  10      538.92      536.77       24.54 o
   9  11  10      210.88      212.78       18.31 o
  11  11  10       67.73       72.12       14.81 o
  13  11  10       37.34       27.57       15.03 <
 -12  12  10       57.56       62.33       15.01 o
 -10  12  10      162.60      161.70       17.85 o
  -8  12  10      374.98      367.32       22.65 o
  -6  12  10      564.83      576.17       25.05 o
  -4  12  10      288.58      315.23       18.22 o
  -2  12  10      261.26      261.32       15.07 o
   0  12  10      598.96      581.88       21.47 o
   2  12  10      737.41      748.63       27.95 o
   4  12  10      590.64      629.69       23.60 o
   6  12  10      327.14      346.80       18.96 o
   8  12  10      103.79       94.47       13.95 o
  10  12  10       47.06       53.73       12.90 o
  12  12  10       68.93       68.86       16.53 o
 -11  13  10       54.43       54.60       14.67 o
  -9  13  10       69.00       83.03       13.78 o
  -7  13  10      325.20      334.04       21.26 o
  -5  13  10      422.43      403.64       22.15 o
  -3  13  10      128.92      124.74       13.36 o
  -1  13  10      190.68      191.43       13.94 o
   1  13  10      411.57      403.36       21.03 o
   3  13  10      496.04      498.16       23.66 o
   5  13  10      446.04      443.69       21.45 o
   7  13  10       69.33       72.53       11.70 o
   9  13  10       47.44       52.53       12.18 o
  11  13  10       72.52       70.38       16.11 o
 -12  14  10       47.36       38.60       15.13 o
 -10  14  10       43.18       52.83       13.62 o
  -8  14  10       90.18       90.13       14.51 o
  -6  14  10      203.64      205.69       17.53 o
  -4  14  10      124.37      130.91       13.85 o
  -2  14  10      118.22      121.07       12.07 o
   0  14  10      145.02      147.98       14.62 o
   2  14  10      239.66      255.90       17.56 o
   4  14  10      329.04      348.02       20.37 o
   6  14  10      112.03      108.18       14.12 o
   8  14  10       86.01       91.38       14.67 o
  10  14  10       33.69       35.52       13.92 <
  12  14  10       24.52       34.54       14.87 <
 -11  15  10       14.36       15.03       12.92 <
  -9  15  10       59.28       67.93       13.99 o
  -7  15  10      193.80      188.02       17.98 o
  -5  15  10      154.51      144.14       15.59 o
  -3  15  10      114.43      118.26       13.16 o
  -1  15  10        3.35        5.12        7.28 <
   1  15  10      289.52      287.89       19.09 o
   3  15  10      226.48      223.95       17.69 o
   5  15  10       80.96       70.72       13.02 o
   7  15  10       -2.83        8.08        9.22 <
   9  15  10        2.32        4.37       11.15 <
  11  15  10       13.12       25.10       11.85 <
 -10  16  10        4.42        6.62       12.04 <
  -8  16  10       -1.78        4.81        9.56 <
  -6  16  10       -3.83        3.99        8.85 <
  -4  16  10       25.21       18.15        9.80 <
  -2  16  10       12.43       12.75        8.42 <
   0  16  10       11.98        8.31       10.09 <
   2  16  10       12.43       13.64        9.28 <
   4  16  10       49.21       51.07       11.66 o
   6  16  10       17.71       20.14        9.85 <
   8  16  10       33.85       30.24       13.33 <
  10  16  10       19.77       15.35       12.56 <
 -11  17  10      -11.69        3.40       11.47 <
  -9  17  10       -0.91        0.03       11.23 <
  -7  17  10       -5.76        0.38       10.47 <
  -5  17  10       17.33        6.44        9.85 <
  -3  17  10       13.44       11.36        9.01 <
  -1  17  10        2.36        2.48        8.66 <
   1  17  10        9.73       17.48        8.93 <
   3  17  10        5.02        2.89       10.17 <
   5  17  10        1.54        0.04        9.14 <
   7  17  10       -2.52        0.32       10.19 <
   9  17  10        2.50        2.33       11.96 <
  11  17  10       -0.35        0.09       11.81 <
 -10  18  10        1.63        2.14       12.29 <
  -8  18  10        7.00        2.64       11.29 <
  -6  18  10       25.93       30.84       11.23 <
  -4  18  10       15.81       12.67        9.60 <
  -2  18  10       15.22       17.10        9.70 <
   0  18  10       27.14       43.94       10.69 <
   2  18  10        1.50        0.31        9.64 <
   4  18  10        4.45        0.32        9.96 <
   6  18  10        6.30        3.15       10.33 <
   8  18  10       17.21       26.46       12.61 <
  10  18  10        0.78        3.33       14.04 <
  -9  19  10       29.13       48.74       13.62 <
  -7  19  10       86.94       86.18       15.61 o
  -5  19  10        1.87        7.67        9.87 <
  -3  19  10        1.95        1.91       10.31 <
  -1  19  10        2.71        5.13        9.43 <
   1  19  10      179.61      191.95       17.54 o
   3  19  10      121.63      124.05       15.74 o
   5  19  10       25.12       32.06       11.02 <
   7  19  10        2.58        1.61       11.19 <
   9  19  10       -3.22        2.16       12.20 <
  -8  20  10       53.48       55.05       15.06 o
  -6  20  10       57.24       63.69       14.06 o
  -4  20  10       35.34       36.57       13.07 <
  -2  20  10       95.14       98.47       15.48 o
   0  20  10      143.58      148.92       17.17 o
   2  20  10       40.40       52.54       12.27 o
   4  20  10       30.47       30.61       12.08 <
   6  20  10       50.72       46.87       14.96 o
   8  20  10       71.12       70.49       17.16 o
  -7  21  10       44.76       45.37       14.20 o
  -5  21  10       46.69       44.93       15.05 o
  -3  21  10       74.98       72.36       15.43 o
  -1  21  10      154.39      144.78       18.06 o
   1  21  10      172.30      168.71       18.78 o
   3  21  10       44.54       51.04       13.17 o
   5  21  10       17.15       28.11       12.12 <
   7  21  10       28.52       39.78       14.60 <
  -8  22  10       62.25       91.41       15.91 o
  -6  22  10       71.93       86.72       17.67 o
  -4  22  10       46.29       54.29       14.50 o
  -2  22  10       39.96       43.64       13.91 <
   0  22  10       99.26      103.96       16.38 o
   2  22  10      164.34      177.39       19.19 o
   4  22  10       56.07       63.20       14.41 o
   6  22  10       18.34       47.15       14.04 <
  -7  23  10       32.82       34.39       15.75 <
  -5  23  10       42.41       53.16       15.27 <
  -3  23  10       79.26       85.51       16.40 o
  -1  23  10      192.93      190.20       20.90 o
   1  23  10       90.34       94.25       16.37 o
   3  23  10       18.44       28.66       12.48 <
   5  23  10       16.43       28.87       14.00 <
  -4  24  10       24.72       29.86       13.74 <
  -2  24  10       49.81       54.72       14.67 o
   0  24  10       76.27       83.64       15.89 o
   2  24  10       34.34       41.40       13.61 <
   4  24  10       23.48       32.78       13.20 <
  -3  25  10       28.91       29.61       13.58 <
  -1  25  10       44.34       45.48       14.64 o
   1  25  10       44.57       49.54       14.47 o
   3  25  10       27.94       40.20       13.56 <
   0  26  10        5.46       24.20       12.02 <
 -13   1  11        6.75        4.72       12.22 <
 -11   1  11       -3.05        1.37        9.89 <
  -9   1  11        4.58        1.43        8.91 <
  -7   1  11      177.77      180.04       16.18 o
  -5   1  11      157.40      151.86       13.65 o
  -3   1  11        5.01        3.47        7.16 <
  -1   1  11        1.87        2.83        5.06 <
   1   1  11      337.18      307.64       14.64 o
   3   1  11      136.46      128.52       10.67 o
   5   1  11       76.80       64.74        9.82 o
   7   1  11      110.46      108.25       12.38 o
   9   1  11       24.88       27.01        9.74 <
  11   1  11        6.70        1.40        9.89 <
  13   1  11       -4.27        1.34       11.33 <
 -14   2  11       13.55       11.51       14.03 <
 -12   2  11       28.08       25.33       12.63 <
 -10   2  11      239.51      241.41       20.05 o
  -8   2  11      302.45      285.59       19.77 o
  -6   2  11       91.68       77.51       12.08 o
  -4   2  11        2.23        3.22        6.51 <
  -2   2  11        2.47        4.58        7.80 <
   0   2  11      428.01      464.95       16.55 o
   2   2  11      894.56      936.52       26.02 o
   4   2  11      112.65      110.02       10.37 o
   6   2  11       -4.02        2.19        6.66 <
   8   2  11       13.38       14.35        8.32 <
  10   2  11       61.38       50.05       12.55 o
  12   2  11      108.44       74.77       16.56 o
  14   2  11       31.73       23.05       14.84 <
 -13   3  11       36.03       31.40       14.53 <
 -11   3  11       19.00       23.54       11.32 <
  -9   3  11      245.43      249.84       19.23 o
  -7   3  11      857.65      876.61       31.77 o
  -5   3  11      677.20      694.23       25.45 o
  -3   3  11      440.95      425.81       18.28 o
  -1   3  11      319.93      340.03       14.66 o
   1   3  11      588.43      637.73       19.79 o
   3   3  11      513.75      545.44       18.82 o
   5   3  11      310.84      323.21       16.50 o
   7   3  11      363.14      371.39       19.07 o
   9   3  11      211.99      213.21       16.94 o
  11   3  11       45.43       37.45       12.32 o
  13   3  11       10.89       16.82       12.65 <
 -14   4  11       51.56       71.81       16.10 o
 -12   4  11       89.66       82.09       16.34 o
 -10   4  11      165.97      173.16       17.53 o
  -8   4  11      383.23      379.23       22.10 o
  -6   4  11      606.15      631.77       25.26 o
  -4   4  11       96.74       99.45       10.88 o
  -2   4  11      241.64      249.80       13.78 o
   0   4  11     1091.45     1066.90       29.80 o
   2   4  11     1169.17     1150.68       31.39 o
   4   4  11      539.72      544.77       20.01 o
   6   4  11      149.74      160.66       13.13 o
   8   4  11      241.14      247.54       16.78 o
  10   4  11      195.10      167.06       17.66 o
  12   4  11       77.21       69.40       15.51 o
  14   4  11       38.35       35.99       15.13 <
 -13   5  11       62.89       67.73       15.84 o
 -11   5  11      126.23      142.00       16.87 o
  -9   5  11      454.78      444.85       24.64 o
  -7   5  11      489.78      498.26       23.79 o
  -5   5  11      187.28      168.18       14.68 o
  -3   5  11      607.53      592.49       21.93 o
  -1   5  11      863.72      870.92       25.97 o
   1   5  11     2279.45     2259.47       52.34 o
   3   5  11     1001.65     1007.58       28.55 o
   5   5  11      157.79      155.70       13.00 o
   7   5  11      205.32      235.85       15.19 o
   9   5  11      229.54      235.49       17.78 o
  11   5  11      134.03      142.29       16.96 o
  13   5  11       30.99       34.52       13.50 <
 -14   6  11      127.29      117.44       19.97 o
 -12   6  11       95.15      108.63       16.53 o
 -10   6  11      143.08      140.34       16.43 o
  -8   6  11      335.94      346.15       20.82 o
  -6   6  11      301.80      316.46       18.54 o
  -4   6  11     1109.04     1151.40       33.24 o
  -2   6  11     1200.79     1251.69       33.29 o
   0   6  11      673.51      703.20       22.02 o
   2   6  11      411.21      427.32       16.47 o
   4   6  11      450.71      467.59       17.57 o
   6   6  11      569.60      599.85       23.09 o
   8   6  11      520.78      520.44       24.49 o
  10   6  11       93.37       92.48       14.52 o
  12   6  11       29.32       17.73       13.03 <
  14   6  11       42.36       39.79       15.84 <
 -13   7  11       63.21       57.83       15.87 o
 -11   7  11      117.44      116.84       16.17 o
  -9   7  11      197.09      187.28       18.17 o
  -7   7  11      379.45      387.27       20.96 o
  -5   7  11      549.07      546.43       23.17 o
  -3   7  11      786.66      770.72       26.24 o
  -1   7  11     1656.42     1601.36       41.63 o
   1   7  11      641.08      672.56       20.87 o
   3   7  11      529.97      542.40       18.67 o
   5   7  11      176.93      176.75       13.29 o
   7   7  11      405.43      432.50       21.14 o
   9   7  11      331.31      318.26       21.14 o
  11   7  11       87.66       87.83       15.21 o
  13   7  11       20.12       17.88       13.64 <
 -14   8  11       46.23       39.33       15.66 o
 -12   8  11       67.51       71.58       15.23 o
 -10   8  11       89.15       86.56       14.53 o
  -8   8  11      225.89      203.95       18.20 o
  -6   8  11      129.09      115.61       13.87 o
  -4   8  11      265.36      270.33       15.88 o
  -2   8  11      317.18      312.52       15.91 o
   0   8  11      613.51      628.47       21.09 o
   2   8  11      441.66      435.49       17.15 o
   4   8  11      143.72      157.82       11.68 o
   6   8  11      171.86      172.28       14.93 o
   8   8  11      169.93      137.52       15.93 o
  10   8  11      101.65      102.16       15.12 o
  12   8  11       26.26       29.06       13.09 <
 -13   9  11       22.42       31.59       13.92 <
 -11   9  11        7.96        5.18       10.56 <
  -9   9  11       43.22       42.02       11.99 o
  -7   9  11      229.73      244.68       17.32 o
  -5   9  11      270.63      272.59       17.24 o
  -3   9  11      265.35      257.34       15.23 o
  -1   9  11      335.45      347.77       15.38 o
   1   9  11      295.00      301.65       15.12 o
   3   9  11      123.21      112.38       10.61 o
   5   9  11      129.23      127.23       11.68 o
   7   9  11      262.80      253.09       17.96 o
   9   9  11      104.77      101.26       14.57 o
  11   9  11        0.29        4.11       10.24 <
  13   9  11       -3.74        3.60       14.14 <
 -12  10  11       13.48        6.10       12.14 <
 -10  10  11       49.28       48.19       12.69 o
  -8  10  11      172.53      168.12       16.86 o
  -6  10  11      166.84      167.66       15.10 o
  -4  10  11        9.26        6.02        8.12 <
  -2  10  11       35.63       33.17        8.10 o
   0  10  11      374.01      379.00       16.02 o
   2  10  11      509.91      528.92       19.94 o
   4  10  11       73.87       72.03        9.42 o
   6  10  11       -5.38        0.86        8.13 <
   8  10  11       21.99       19.82       10.24 <
  10  10  11       52.57       35.09       13.10 o
  12  10  11       25.81       24.61       13.73 <
 -13  11  11       -0.37        0.22       12.06 <
 -11  11  11       12.37       10.47       11.54 <
  -9  11  11       11.18        7.35       10.00 <
  -7  11  11       50.35       50.66       11.66 o
  -5  11  11       43.97       47.24        9.81 o
  -3  11  11      275.52      266.90       16.44 o
  -1  11  11       40.69       43.75        8.55 o
   1  11  11      119.12      113.65       11.27 o
   3  11  11       12.86       14.78        7.95 <
   5  11  11       18.98       22.57        7.40 <
   7  11  11        4.39        3.80        8.28 <
   9  11  11       38.44       30.35       11.66 o
  11  11  11        2.72        0.90       11.44 <
  13  11  11       -3.30        0.06       15.50 <
 -12  12  11       21.23       20.18       13.53 <
 -10  12  11       26.40       30.01       12.67 <
  -8  12  11        2.07        1.35       10.69 <
  -6  12  11       32.24       39.06       10.71 o
  -4  12  11       16.84       12.14        8.40 <
  -2  12  11       31.75       32.53        8.58 o
   0  12  11        7.86        9.28        9.40 <
   2  12  11       17.10        9.21        8.82 <
   4  12  11       95.98       99.88       11.18 o
   6  12  11       -6.68        0.21        7.03 <
   8  12  11        9.18        7.45        9.37 <
  10  12  11        5.04        0.59       10.56 <
  12  12  11       -3.10        3.45       10.61 <
 -11  13  11       21.76       17.91       13.11 <
  -9  13  11        1.51        0.98       12.84 <
  -7  13  11        5.47        0.95        9.63 <
  -5  13  11      204.72      188.77       16.91 o
  -3  13  11      381.94      356.09       18.62 o
  -1  13  11        6.85       20.67        7.55 <
   1  13  11        6.58        6.91        8.21 <
   3  13  11       42.52       43.28       10.28 o
   5  13  11      159.26      156.10       15.59 o
   7  13  11      131.41      117.99       13.79 o
   9  13  11       -1.36        0.51        9.29 <
  11  13  11        0.50        0.50       11.60 <
 -12  14  11       59.95       53.02       15.81 o
 -10  14  11       81.39       91.77       15.93 o
  -8  14  11       54.08       57.92       12.72 o
  -6  14  11       16.68       18.35       10.12 <
  -4  14  11      134.72      142.11       14.49 o
  -2  14  11      220.02      223.05       16.16 o
   0  14  11       89.81       84.99       11.98 o
   2  14  11      262.19      282.53       18.11 o
   4  14  11      153.98      159.85       15.77 o
   6  14  11      105.79      116.98       14.28 o
   8  14  11       27.02       23.63       11.12 <
  10  14  11        1.36        7.21       11.86 <
  12  14  11       25.61       39.13       14.94 <
 -11  15  11       67.88       63.89       16.29 o
  -9  15  11       86.56       86.51       15.90 o
  -7  15  11       73.97       75.44       13.61 o
  -5  15  11      248.26      241.45       18.81 o
  -3  15  11      377.46      364.82       21.09 o
  -1  15  11      230.80      243.76       16.33 o
   1  15  11      158.44      163.26       15.58 o
   3  15  11      222.91      234.31       17.98 o
   5  15  11      282.60      297.65       20.18 o
   7  15  11       37.90       51.17       12.14 o
   9  15  11       14.94       25.96       11.30 <
  11  15  11       28.82       25.03       14.65 <
 -10  16  11       59.79       72.48       15.60 o
  -8  16  11      110.53      107.73       16.46 o
  -6  16  11      238.89      234.95       19.62 o
  -4  16  11      196.96      184.05       17.25 o
  -2  16  11      133.98      135.33       14.17 o
   0  16  11       79.46       71.10       12.80 o
   2  16  11      199.83      203.38       17.53 o
   4  16  11      257.65      255.92       19.62 o
   6  16  11      174.28      182.51       17.50 o
   8  16  11       76.51       67.82       14.21 o
  10  16  11       20.88       28.47       13.58 <
 -11  17  11       85.36       84.84       17.39 o
  -9  17  11      179.67      170.42       20.64 o
  -7  17  11      113.19       99.72       16.00 o
  -5  17  11       84.41       84.84       13.75 o
  -3  17  11      211.51      202.92       17.52 o
  -1  17  11      308.96      281.63       20.91 o
   1  17  11      371.86      338.35       22.49 o
   3  17  11      263.20      272.49       19.92 o
   5  17  11      124.50      126.49       15.59 o
   7  17  11       23.90       31.35       11.95 <
   9  17  11       52.57       51.83       15.11 o
 -10  18  11       41.89       54.23       15.32 <
  -8  18  11      116.62      107.42       17.67 o
  -6  18  11      149.64      136.68       17.50 o
  -4  18  11      224.05      223.87       18.55 o
  -2  18  11      277.28      283.51       20.53 o
   0  18  11      120.69      111.94       15.84 o
   2  18  11      134.89      138.75       16.08 o
   4  18  11      138.91      154.08       16.45 o
   6  18  11      144.57      146.15       18.75 o
   8  18  11       75.67       73.59       16.70 o
  10  18  11       31.82       40.41       13.45 <
  -9  19  11       43.86       49.03       14.90 <
  -7  19  11       42.82       36.05       13.43 o
  -5  19  11      104.44      105.99       15.30 o
  -3  19  11      184.76      180.83       19.75 o
  -1  19  11      119.14      126.69       16.16 o
   1  19  11       53.57       51.55       13.23 o
   3  19  11       54.60       48.50       13.57 o
   5  19  11       54.68       68.85       13.66 o
   7  19  11       55.65       65.57       14.80 o
   9  19  11       45.00       47.92       14.35 o
  -8  20  11       23.52       36.99       13.55 <
  -6  20  11       23.73       18.90       12.56 <
  -4  20  11       57.71       72.16       14.63 o
  -2  20  11      124.00      116.46       17.35 o
   0  20  11      120.81      118.63       16.48 o
   2  20  11       57.32       54.39       13.28 o
   4  20  11       35.05       50.90       12.11 <
   6  20  11       31.02       41.75       13.37 <
   8  20  11       19.61       26.76       13.81 <
  -7  21  11       10.68        4.56       12.69 <
  -5  21  11       27.86       20.62       13.80 <
  -3  21  11       93.82       75.96       16.81 o
  -1  21  11       41.45       41.04       13.07 o
   1  21  11       19.48        7.54       11.45 <
   3  21  11       -0.86        0.95       10.16 <
   5  21  11       36.51       44.89       13.73 <
   7  21  11       41.57       48.44       15.69 <
  -6  22  11       11.40        1.30       14.04 <
  -4  22  11        3.77       11.58       12.03 <
  -2  22  11       18.30       19.39       12.40 <
   0  22  11       18.71       18.38       11.95 <
   2  22  11       11.08        1.46       11.32 <
   4  22  11        3.01        7.19       11.53 <
   6  22  11       -8.40        4.08       12.55 <
  -5  23  11        4.82        1.70       13.18 <
  -3  23  11        7.61        0.94       12.54 <
  -1  23  11       -9.37        1.59       10.26 <
   1  23  11       -3.85        0.45       12.20 <
   3  23  11       -5.61        0.01       10.81 <
   5  23  11       -9.28        0.00       11.72 <
  -4  24  11       -8.74        2.79       11.44 <
  -2  24  11        0.13        8.04       20.42 <
   0  24  11        3.65       12.21       11.70 <
   2  24  11        8.28       18.71       11.91 <
   4  24  11        0.99        3.55       12.72 <
  -3  25  11       31.97       36.33       14.06 <
  -1  25  11        7.95        9.65       11.93 <
   1  25  11        2.44        1.35       11.71 <
   3  25  11       -3.11        6.08       10.12 <
 -14   0  12       26.49       21.44       14.79 <
 -12   0  12      250.43      233.90       22.98 o
 -10   0  12      541.23      546.87       28.25 o
  -8   0  12      404.15      392.81       22.77 o
  -6   0  12      261.44      249.01       17.86 o
  -4   0  12      610.96      603.51       23.35 o
  -2   0  12     2505.09     2466.78       58.31 o
   0   0  12      789.64      858.98       25.45 o
   2   0  12      330.98      350.87       15.33 o
   4   0  12      331.89      332.42       16.22 o
   6   0  12      326.40      353.59       17.98 o
   8   0  12      146.88      140.18       14.48 o
  10   0  12      151.69      148.91       16.35 o
  12   0  12      152.53      142.98       18.93 o
  14   0  12       50.83       56.53       17.10 o
 -13   1  12       32.69       33.10       14.09 <
 -11   1  12      105.82      112.08       16.50 o
  -9   1  12      424.34      408.65       24.21 o
  -7   1  12      543.43      528.71       25.31 o
  -5   1  12      795.72      809.36       28.32 o
  -3   1  12      440.74      479.35       18.83 o
  -1   1  12      630.80      630.83       21.66 o
   1   1  12      595.69      605.75       20.76 o
   3   1  12     1135.84     1158.15       31.75 o
   5   1  12      956.64      955.97       30.03 o
   7   1  12      255.22      252.88       16.65 o
   9   1  12      190.59      186.07       16.69 o
  11   1  12       99.74       85.89       15.20 o
  13   1  12       69.16       64.10       16.32 o
 -14   2  12       11.24       22.73       13.99 <
 -12   2  12      108.82      111.60       17.36 o
 -10   2  12      259.20      263.19       20.69 o
  -8   2  12      223.61      218.29       18.02 o
  -6   2  12      246.78      250.48       17.48 o
  -4   2  12      569.19      592.21       22.51 o
  -2   2  12      874.14      901.46       27.17 o
   0   2  12      216.92      242.56       12.72 o
   2   2  12      368.85      391.23       16.19 o
   4   2  12      642.35      684.77       22.71 o
   6   2  12      487.67      491.50       20.90 o
   8   2  12      166.73      152.12       14.87 o
  10   2  12       66.02       54.55       13.00 o
  12   2  12       92.77       72.95       16.59 o
  14   2  12       49.41       53.45       16.29 o
 -13   3  12       71.93       72.49       17.04 o
 -11   3  12      207.15      195.02       20.53 o
  -9   3  12      147.51      127.36       16.73 o
  -7   3  12       26.93       27.46       10.11 <
  -5   3  12      117.63      114.36       12.84 o
  -3   3  12     1414.18     1403.02       38.30 o
  -1   3  12      887.34      928.99       26.99 o
   1   3  12      198.52      197.85       12.11 o
   3   3  12       38.80       35.50        7.84 o
   5   3  12      323.10      326.19       16.86 o
   7   3  12      224.17      252.41       16.10 o
   9   3  12       65.19       53.13       12.15 o
  11   3  12       75.80       66.11       14.56 o
  13   3  12       15.64       24.46       13.58 <
 -14   4  12       16.26       12.64       13.94 <
 -12   4  12       10.82       21.77       11.90 <
 -10   4  12       37.06       34.95       12.40 o
  -8   4  12        7.27       12.68        9.09 <
  -6   4  12      195.57      196.97       16.27 o
  -4   4  12      479.19      483.82       20.80 o
  -2   4  12      239.12      231.31       14.33 o
   0   4  12        5.06        5.06        5.38 <
   2   4  12      103.10       93.98        9.81 o
   4   4  12      874.14      884.73       27.00 o
   6   4  12      510.52      507.36       22.02 o
   8   4  12       18.89       23.43        9.02 <
  10   4  12        5.43        8.56        9.76 <
  12   4  12       24.25        8.94       12.60 <
  14   4  12       13.02       20.13       14.18 <
 -13   5  12        8.24       11.63       12.43 <
 -11   5  12       39.35       33.55       12.79 o
  -9   5  12        0.30        1.16       12.92 <
  -7   5  12       10.69        7.96        9.14 <
  -5   5  12       17.89       16.35        8.74 <
  -3   5  12      258.35      288.67       15.46 o
  -1   5  12      286.93      285.23       14.83 o
   1   5  12        1.54        4.02        5.25 <
   3   5  12        0.45        1.89        6.13 <
   5   5  12       43.90       44.11        8.62 o
   7   5  12       24.36       30.77        8.91 <
   9   5  12        8.86        5.94        9.31 <
  11   5  12        7.62        8.15       10.65 <
  13   5  12        0.40        2.69       14.45 <
 -14   6  12        2.99        1.06       12.77 <
 -12   6  12        8.58        3.59       11.66 <
 -10   6  12        0.52        6.77       11.90 <
  -8   6  12        2.46        5.11        8.78 <
  -6   6  12      165.27      169.45       15.48 o
  -4   6  12       22.62       24.15        8.48 <
  -2   6  12       13.15       18.60        7.03 <
   0   6  12       22.11       21.77        7.00 o
   2   6  12       36.82       35.05        8.15 o
   4   6  12       -1.47        0.69        5.91 <
   6   6  12       66.32       72.64       10.74 o
   8   6  12       12.36       10.65        9.08 <
  10   6  12       28.79       22.86       11.52 <
  12   6  12       -3.72        0.40       11.17 <
 -13   7  12       11.39       12.17       13.29 <
 -11   7  12       10.08       10.18       10.61 <
  -9   7  12       57.16       56.32       12.99 o
  -7   7  12      104.20      104.85       13.64 o
  -5   7  12        6.30        9.66        8.38 <
  -3   7  12       79.83       75.26       10.22 o
  -1   7  12      166.67      171.53       12.39 o
   1   7  12      209.58      230.23       12.09 o
   3   7  12       19.69       20.41        6.67 o
   5   7  12       26.41       26.58        8.32 o
   7   7  12       67.33       75.87       11.80 o
   9   7  12      103.86      114.06       14.59 o
  11   7  12       27.52       23.53       12.54 <
  13   7  12        7.35        1.05       13.25 <
 -12   8  12       30.14       35.18       13.36 <
 -10   8  12       18.40       13.82       10.90 <
  -8   8  12       93.52       99.91       13.94 o
  -6   8  12      373.48      361.04       20.60 o
  -4   8  12      213.54      210.54       15.31 o
  -2   8  12      107.53      104.70       10.76 o
   0   8  12       81.23       70.59        9.27 o
   2   8  12      119.46      120.37        9.99 o
   4   8  12      237.21      266.21       14.43 o
   6   8  12       82.70       87.20       11.79 o
   8   8  12       64.09       58.81       12.32 o
  10   8  12       36.26       31.00       12.10 o
  12   8  12       11.68       17.90       12.78 <
 -13   9  12       52.94       56.99       15.66 o
 -11   9  12       83.95       78.20       15.62 o
  -9   9  12       53.69       46.70       12.58 o
  -7   9  12      208.60      185.69       17.16 o
  -5   9  12      239.14      238.67       16.70 o
  -3   9  12      321.08      325.09       17.06 o
  -1   9  12      510.72      521.32       19.74 o
   1   9  12      225.61      214.03       14.26 o
   3   9  12      219.98      231.86       13.64 o
   5   9  12      431.04      453.18       20.17 o
   7   9  12      190.92      194.17       16.67 o
   9   9  12       94.68      102.89       14.56 o
  11   9  12       29.50       34.04       13.12 <
  13   9  12        0.37        8.18       13.00 <
 -12  10  12       97.91      110.25       17.44 o
 -10  10  12      102.92      100.24       15.71 o
  -8  10  12      117.85      118.24       15.30 o
  -6  10  12      284.84      289.10       18.46 o
  -4  10  12      531.52      533.95       22.47 o
  -2  10  12      680.08      702.73       24.72 o
   0  10  12      558.38      564.18       21.77 o
   2  10  12      214.24      234.42       14.37 o
   4  10  12      213.59      235.42       14.66 o
   6  10  12      171.36      169.66       14.00 o
   8  10  12      246.44      254.18       19.15 o
  10  10  12      125.48      112.02       16.82 o
  12  10  12       51.31       38.29       15.14 o
 -13  11  12       45.85       48.77       15.72 <
 -11  11  12       83.63       74.13       16.06 o
  -9  11  12      121.18      120.04       16.02 o
  -7  11  12      415.73      402.28       23.30 o
  -5  11  12      627.50      655.82       25.61 o
  -3  11  12      399.49      421.73       19.55 o
  -1  11  12       26.31       33.02        8.40 o
   1  11  12      259.36      257.46       15.50 o
   3  11  12      844.50      882.70       29.01 o
   5  11  12      732.26      764.59       26.75 o
   7  11  12      294.67      302.55       18.92 o
   9  11  12       49.39       45.22       12.74 o
  11  11  12        6.28       19.03       12.18 <
 -12  12  12      107.03      107.67       18.20 o
 -10  12  12      134.37      127.25       18.28 o
  -8  12  12      108.23      106.23       15.39 o
  -6  12  12      152.90      161.18       16.23 o
  -4  12  12      305.53      303.40       17.88 o
  -2  12  12      532.26      523.85       21.83 o
   0  12  12      498.79      497.62       20.98 o
   2  12  12      255.22      269.16       15.20 o
   4  12  12      213.26      234.73       14.50 o
   6  12  12      146.87      138.87       13.25 o
   8  12  12      113.94      111.93       14.04 o
  10  12  12      142.58      140.50       18.08 o
  12  12  12       49.41       51.46       15.62 o
 -11  13  12       76.37       80.97       16.24 o
  -9  13  12      129.68      133.84       17.28 o
  -7  13  12      225.60      222.48       19.23 o
  -5  13  12      218.35      220.04       17.85 o
  -3  13  12      133.93      125.31       13.00 o
  -1  13  12      404.29      408.17       19.78 o
   1  13  12      427.10      431.86       21.65 o
   3  13  12      569.62      572.00       25.38 o
   5  13  12      129.71      130.62       14.77 o
   7  13  12       38.33       39.26       11.64 o
   9  13  12       63.99       57.40       14.34 o
  11  13  12       20.43       34.90       13.80 <
 -12  14  12       10.18       15.51       12.76 <
 -10  14  12       37.25       37.84       14.00 <
  -8  14  12      123.92      122.85       16.54 o
  -6  14  12      162.09      163.72       16.93 o
  -4  14  12      254.69      259.91       18.76 o
  -2  14  12       85.90       88.05       11.43 o
   0  14  12      162.53      146.16       13.23 o
   2  14  12      447.49      453.75       22.70 o
   4  14  12      137.44      134.34       14.93 o
   6  14  12       77.56       78.15       12.87 o
   8  14  12       41.34       41.95       12.63 o
  10  14  12       61.50       53.43       15.68 o
 -11  15  12       40.90       46.59       15.01 <
  -9  15  12       32.84       45.31       13.12 <
  -7  15  12        7.44        9.80       13.65 <
  -5  15  12       18.55       25.21       10.27 <
  -3  15  12       80.14       72.61       12.53 o
  -1  15  12      166.77      156.90       15.02 o
   1  15  12      107.00       93.23       13.43 o
   3  15  12       32.73       26.56       10.68 o
   5  15  12        3.49        7.41        8.73 <
   7  15  12       25.44       21.20       10.81 <
   9  15  12       36.88       31.63       13.14 <
  11  15  12       13.45       26.21       14.00 <
 -10  16  12       -5.73        1.06       11.72 <
  -8  16  12       -9.17        7.87        9.77 <
  -6  16  12       40.18       35.03       11.89 o
  -4  16  12       56.64       54.91       12.01 o
  -2  16  12       49.24       44.28       11.28 o
   0  16  12       14.04       11.84        9.75 <
   2  16  12        7.70        7.54       11.15 <
   4  16  12       30.18       25.67       10.68 <
   6  16  12       28.86       29.51       10.64 <
   8  16  12       11.03        3.13       10.59 <
  10  16  12        0.26        2.51       15.40 <
  -9  17  12       -1.08        0.12       11.71 <
  -7  17  12        5.05        1.41       10.64 <
  -5  17  12        4.63        1.62        9.09 <
  -3  17  12        9.55       17.47        9.31 <
  -1  17  12        2.21        3.88        9.08 <
   1  17  12        1.37        2.06        8.85 <
   3  17  12       -1.94        1.52        8.37 <
   5  17  12       -3.33        0.41        8.86 <
   7  17  12        7.53        0.68       10.42 <
   9  17  12       -0.97        0.80       11.54 <
 -10  18  12        7.56        0.57       12.88 <
  -8  18  12       39.88       48.40       13.93 <
  -6  18  12       64.92       71.13       14.47 o
  -4  18  12       -6.40        0.45        8.71 <
  -2  18  12       15.51       19.00       10.68 <
   0  18  12        6.86        3.32        9.70 <
   2  18  12       66.77       62.20       12.83 o
   4  18  12       -0.30        7.90        9.34 <
   6  18  12        6.58        1.11       10.31 <
   8  18  12        4.01        0.59       11.69 <
  -9  19  12       12.79       18.54       13.62 <
  -7  19  12        2.10        8.87       14.21 <
  -5  19  12       19.49        5.83       12.38 <
  -3  19  12        6.36        9.30       10.81 <
  -1  19  12      168.21      171.06       17.83 o
   1  19  12      133.95      139.38       17.08 o
   3  19  12       33.91       32.74       12.36 <
   5  19  12       -1.89        1.14       10.57 <
   7  19  12       -2.01        7.64       11.27 <
   9  19  12       18.59       37.80       12.95 <
  -8  20  12       69.89       67.67       16.45 o
  -6  20  12       79.57       86.28       17.35 o
  -4  20  12       36.08       29.04       13.82 <
  -2  20  12       47.56       41.12       13.81 o
   0  20  12       84.49       67.66       15.28 o
   2  20  12       44.75       56.94       13.64 o
   4  20  12       34.33       40.61       13.06 <
   6  20  12       19.62       25.12       13.18 <
   8  20  12        9.77       18.49       10.32 <
  -7  21  12      116.85      100.50       20.81 o
  -5  21  12       39.65       55.77       14.95 <
  -3  21  12       26.31       47.56       13.21 <
  -1  21  12       91.66       97.96       16.53 o
   1  21  12       99.66       87.95       16.44 o
   3  21  12       54.12       60.92       14.12 o
   5  21  12       25.33       28.30       13.25 <
   7  21  12       32.69       29.14       13.38 <
  -6  22  12       42.60       42.80       16.59 <
  -4  22  12       52.74       62.23       15.47 o
  -2  22  12       94.49       98.22       17.31 o
   0  22  12      173.65      180.63       20.14 o
   2  22  12       99.45       80.32       16.35 o
   4  22  12       12.13       19.70       12.32 <
   6  22  12       15.74       27.85       14.22 <
  -5  23  12       73.85       80.45       18.21 o
  -3  23  12       68.92       67.36       16.70 o
  -1  23  12       41.97       48.78       14.52 <
   1  23  12       55.67       68.29       14.88 o
   3  23  12       57.98       66.54       15.15 o
   5  23  12       25.28       49.45       14.91 <
  -4  24  12       53.03       45.97       16.52 o
  -2  24  12       41.42       51.28       14.82 <
   0  24  12       52.40       60.32       15.41 o
   2  24  12       38.03       48.75       13.66 <
   4  24  12       26.30       44.54       13.62 <
  -1  25  12       16.90       24.42       12.74 <
   1  25  12       32.55       46.23       13.85 <
 -13   1  13       -3.73        0.19       12.21 <
 -11   1  13        5.89        5.79       13.32 <
  -9   1  13       72.31       81.09       13.98 o
  -7   1  13      123.61      118.01       14.43 o
  -5   1  13       34.13       25.46        9.65 o
  -3   1  13        9.48       14.92        7.28 <
  -1   1  13      103.27       88.77       10.39 o
   1   1  13      173.19      175.09       12.29 o
   3   1  13       92.53       92.80       10.22 o
   5   1  13       -0.97        2.61        7.96 <
   7   1  13        8.14       10.48        7.96 <
   9   1  13       10.68        5.04        9.19 <
  11   1  13       12.18       16.46       11.07 <
  13   1  13        0.90        5.94       12.43 <
 -14   2  13       13.25       18.37       13.97 <
 -12   2  13       44.96       33.16       14.55 o
 -10   2  13       41.23       36.38       12.52 o
  -8   2  13       66.08       50.26       12.76 o
  -6   2  13       18.40       19.43        9.75 <
  -4   2  13      197.21      212.98       14.93 o
  -2   2  13      290.48      291.21       15.84 o
   0   2  13      566.58      573.84       20.93 o
   2   2  13      430.76      418.28       18.15 o
   4   2  13       22.67       21.67        7.70 <
   6   2  13      120.58      119.84       12.90 o
   8   2  13      169.83      157.93       15.08 o
  10   2  13      101.33      101.19       14.94 o
  12   2  13       15.16       12.93       12.61 <
 -13   3  13       12.86       11.06       13.36 <
 -11   3  13       64.53       69.78       14.92 o
  -9   3  13      280.07      264.55       20.84 o
  -7   3  13      295.76      291.56       19.48 o
  -5   3  13      430.64      443.32       21.29 o
  -3   3  13       55.27       58.01        9.50 o
  -1   3  13      493.20      485.68       19.79 o
   1   3  13      548.01      604.92       21.12 o
   3   3  13      554.88      567.36       21.15 o
   5   3  13       52.77       56.88        9.58 o
   7   3  13       16.34       20.14        8.73 <
   9   3  13       85.50       92.31       13.29 o
  11   3  13       92.79       92.25       15.70 o
  13   3  13       19.19       26.94       14.42 <
 -14   4  13       32.31       35.54       15.36 <
 -12   4  13       71.12       68.70       15.88 o
 -10   4  13       89.08       96.03       15.16 o
  -8   4  13      386.81      397.66       22.73 o
  -6   4  13      297.79      292.11       19.19 o
  -4   4  13      162.47      151.11       13.97 o
  -2   4  13      437.02      430.62       19.61 o
   0   4  13     1057.88     1045.65       30.85 o
   2   4  13      841.62      882.40       26.20 o
   4   4  13      329.76      348.41       16.59 o
   6   4  13      187.15      194.49       14.76 o
   8   4  13      158.38      145.29       14.92 o
  10   4  13      175.31      175.60       18.14 o
  12   4  13       42.41       48.32       14.38 <
 -13   5  13      114.58      106.16       18.89 o
 -11   5  13       84.31       93.62       15.36 o
  -9   5  13      111.19      111.26       15.23 o
  -7   5  13      424.23      445.65       22.75 o
  -5   5  13     1056.83     1067.23       34.62 o
  -3   5  13     1211.25     1222.84       36.08 o
  -1   5  13     1367.37     1338.89       37.47 o
   1   5  13      871.20      869.92       26.56 o
   3   5  13       88.62       78.85        9.87 o
   5   5  13      125.13      120.57       11.98 o
   7   5  13      323.99      340.83       18.99 o
   9   5  13      334.70      322.38       21.80 o
  11   5  13      116.59      101.32       16.97 o
  13   5  13       14.45       17.23       13.66 <
 -12   6  13       77.62       77.02       16.14 o
 -10   6  13      136.77      140.16       17.01 o
  -8   6  13      192.03      182.13       17.82 o
  -6   6  13      644.04      636.63       27.03 o
  -4   6  13      487.90      517.53       22.10 o
  -2   6  13       71.36       81.00        9.88 o
   0   6  13      400.51      407.42       17.56 o
   2   6  13      986.62     1018.60       30.01 o
   4   6  13      690.41      709.78       23.95 o
   6   6  13      430.84      450.28       20.16 o
   8   6  13      121.29      129.33       14.96 o
  10   6  13       97.02       83.36       15.22 o
  12   6  13      105.07      107.41       17.98 o
 -13   7  13      112.18      116.23       18.87 o
 -11   7  13       66.71       61.84       14.72 o
  -9   7  13       52.79       63.25       12.75 o
  -7   7  13      364.27      392.43       21.48 o
  -5   7  13      814.14      811.10       30.09 o
  -3   7  13      388.46      380.73       18.86 o
  -1   7  13      322.01      338.14       16.25 o
   1   7  13      384.13      418.54       16.51 o
   3   7  13      183.82      189.40       12.67 o
   5   7  13      312.65      325.98       17.09 o
   7   7  13      255.13      243.30       18.31 o
   9   7  13      197.69      195.94       18.42 o
  11   7  13       51.55       51.47       14.14 o
  13   7  13       10.79       14.11       18.90 <
 -12   8  13       49.94       55.32       14.94 o
 -10   8  13       54.65       56.86       13.43 o
  -8   8  13      167.78      171.03       17.14 o
  -6   8  13      654.52      664.47       27.60 o
  -4   8  13      418.78      420.63       20.42 o
  -2   8  13      428.09      439.93       19.19 o
   0   8  13      267.70      284.32       14.82 o
   2   8  13      279.07      279.15       15.11 o
   4   8  13      286.26      303.60       16.01 o
   6   8  13      260.87      259.43       16.58 o
   8   8  13      251.04      226.12       19.57 o
  10   8  13       97.17       78.99       15.55 o
  12   8  13       41.18       24.85       14.76 <
 -13   9  13       37.02       24.56       15.33 <
 -11   9  13       21.57       18.77       12.53 <
  -9   9  13       75.34       83.21       13.93 o
  -7   9  13      236.39      217.26       18.30 o
  -5   9  13      140.37      126.05       14.08 o
  -3   9  13       28.10       24.61        8.73 o
  -1   9  13        2.79        3.98        7.37 <
   1   9  13      550.17      548.43       21.93 o
   3   9  13      525.89      547.55       20.70 o
   5   9  13      126.71      115.16       12.84 o
   7   9  13        5.38        3.31        8.41 <
   9   9  13       32.43       25.41       11.68 <
  11   9  13       64.59       63.69       15.33 o
  13   9  13       17.09       16.43       13.21 <
 -12  10  13       -0.54        8.48       12.01 <
 -10  10  13        6.03        9.92       10.55 <
  -8  10  13       24.43       21.09       10.95 <
  -6  10  13       46.27       57.18       11.17 o
  -4  10  13       38.40       36.94        9.43 o
  -2  10  13       31.14       27.89        8.96 o
   0  10  13      116.69      123.56       12.26 o
   2  10  13       47.71       47.91        9.42 o
   4  10  13        6.51        8.22        7.32 <
   6  10  13        4.87        3.15        8.79 <
   8  10  13       49.78       49.46       12.24 o
  10  10  13       49.04       48.66       13.50 o
  12  10  13       -2.45        0.58       12.19 <
 -11  11  13       -1.68        0.14       15.33 <
  -9  11  13       14.75        7.23       11.27 <
  -7  11  13       56.99       55.44       12.96 o
  -5  11  13        6.55        6.80        9.16 <
  -3  11  13       92.84       89.00       11.82 o
  -1  11  13        6.15        8.06        7.54 <
   1  11  13      219.03      205.26       14.92 o
   3  11  13      252.56      257.85       16.59 o
   5  11  13       25.45       21.39        8.79 <
   7  11  13        2.62        0.06        9.58 <
   9  11  13       20.70       18.20       11.16 <
  11  11  13        3.70        8.18       12.15 <
 -12  12  13       10.93        7.30       13.16 <
 -10  12  13        8.69        2.83       11.67 <
  -8  12  13       21.55       17.57       11.34 <
  -6  12  13        1.97        0.12        9.27 <
  -4  12  13       -0.86        3.60        7.47 <
  -2  12  13      126.38      127.22       12.55 o
   0  12  13       -7.00        0.84        6.40 <
   2  12  13       34.08       28.25        8.90 o
   4  12  13        7.76       11.10        7.39 <
   6  12  13       73.98       77.13       11.70 o
   8  12  13       31.00       32.53       10.53 <
  10  12  13        4.55        0.04       11.40 <
  12  12  13        9.33        1.37       13.72 <
 -11  13  13       34.93       29.94       14.50 <
  -9  13  13       97.18       84.84       16.25 o
  -7  13  13       37.85       46.23       11.97 o
  -5  13  13       88.11       76.10       13.33 o
  -3  13  13      122.77      126.92       12.85 o
  -1  13  13       61.52       56.27       10.69 o
   1  13  13       18.21       28.22        7.71 <
   3  13  13       63.33       53.23       12.18 o
   5  13  13      117.23      120.55       14.82 o
   7  13  13       16.41       12.02       10.18 <
   9  13  13       -4.28        1.07       10.84 <
  11  13  13        7.66        3.99       13.05 <
 -10  14  13       45.54       51.85       14.58 o
  -8  14  13       42.47       28.26       13.05 o
  -6  14  13       22.55       21.51       11.05 <
  -4  14  13      219.79      213.06       18.20 o
  -2  14  13      114.50      116.39       13.01 o
   0  14  13       40.56       43.26       10.76 o
   2  14  13       29.12       29.26        9.92 <
   4  14  13       75.49       79.09       12.84 o
   6  14  13      178.71      195.06       17.63 o
   8  14  13       45.38       45.32       12.71 o
  10  14  13       23.79       20.64       13.09 <
 -11  15  13       70.88       69.64       16.86 o
  -9  15  13       92.61       94.67       17.09 o
  -7  15  13       63.65       65.92       13.62 o
  -5  15  13       90.42       85.60       14.03 o
  -3  15  13      225.12      223.84       17.91 o
  -1  15  13      248.46      261.85       18.39 o
   1  15  13      125.57      106.23       14.58 o
   3  15  13      107.53      121.48       14.29 o
   5  15  13      109.66      108.02       14.75 o
   7  15  13       66.99       73.36       13.81 o
   9  15  13       28.98       22.94       13.10 <
  11  15  13       13.73       26.41       13.74 <
 -10  16  13      111.20      122.34       18.54 o
  -8  16  13      179.37      180.75       19.91 o
  -6  16  13       89.98       95.67       14.91 o
  -4  16  13       73.69       68.27       13.20 o
  -2  16  13      175.93      171.43       17.91 o
   0  16  13      358.75      368.53       22.91 o
   2  16  13      253.31      248.59       19.49 o
   4  16  13      232.90      259.56       19.18 o
   6  16  13       73.30       76.41       13.39 o
   8  16  13       33.08       34.80       12.80 <
  10  16  13       39.02       41.88       15.65 <
  -9  17  13       63.37       71.07       16.02 o
  -7  17  13       17.76       32.74       11.75 <
  -5  17  13       50.23       58.11       12.92 o
  -3  17  13      305.14      302.54       22.23 o
  -1  17  13      412.71      410.82       24.77 o
   1  17  13      142.36      151.81       16.47 o
   3  17  13       34.01       39.78       11.21 o
   5  17  13       78.58       77.39       13.85 o
   7  17  13      137.88      136.91       17.47 o
   9  17  13       62.38       52.45       16.73 o
  -8  18  13      100.60      114.28       17.17 o
  -6  18  13       82.70       93.98       15.36 o
  -4  18  13       97.44       93.68       16.34 o
  -2  18  13      137.20      146.28       16.97 o
   0  18  13      213.36      203.09       19.50 o
   2  18  13      131.28      136.94       16.28 o
   4  18  13      104.43      112.47       15.09 o
   6  18  13       88.68       81.78       15.37 o
   8  18  13       17.98       38.27       13.14 <
  -9  19  13       26.61       41.25       14.54 <
  -7  19  13       52.98       46.16       14.85 o
  -5  19  13       50.37       44.25       15.09 o
  -3  19  13      113.86       90.04       17.26 o
  -1  19  13      145.24      145.80       17.66 o
   1  19  13      114.56      111.00       15.78 o
   3  19  13       45.73       51.93       12.53 o
   5  19  13       97.99       93.12       15.26 o
   7  19  13      109.68       89.14       17.10 o
  -8  20  13        9.08       16.24       12.99 <
  -6  20  13       41.74       35.50       15.09 <
  -4  20  13       77.72       76.82       16.90 o
  -2  20  13      124.90      129.39       18.02 o
   0  20  13       56.24       61.04       14.66 o
   2  20  13        4.77        5.00       10.66 <
   4  20  13       16.82       17.19       12.21 <
   6  20  13       44.99       52.22       15.01 o
   8  20  13       32.42       28.20       13.72 <
  -7  21  13        2.14       13.50       13.79 <
  -5  21  13       20.57        8.22       14.12 <
  -3  21  13       10.67       20.92       12.91 <
  -1  21  13        9.67       13.88       11.91 <
   1  21  13        6.74        8.74       11.51 <
   3  21  13       57.61       40.75       13.99 o
   5  21  13       70.72       64.73       14.89 o
   7  21  13       18.12        9.67       12.44 <
  -6  22  13       10.31        4.12       14.54 <
  -4  22  13        3.67        4.68       12.47 <
  -2  22  13        3.47       12.40       11.79 <
   0  22  13       -7.67        0.13       10.36 <
   2  22  13       14.77        1.11       11.46 <
   4  22  13       10.25        3.35       10.94 <
   6  22  13       -7.15        3.38       11.26 <
  -5  23  13        4.95        1.03       14.61 <
  -3  23  13       -8.74        0.58       11.34 <
  -1  23  13       -3.05        0.56        8.66 <
   1  23  13        2.64        1.11       10.89 <
   3  23  13        1.31        1.15       10.58 <
   5  23  13        3.03        0.06       10.86 <
  -2  24  13       -2.72       15.01       11.87 <
   0  24  13        3.09        2.75       11.71 <
   2  24  13        1.14        1.65       11.09 <
 -12   0  14       69.89       70.15       16.50 o
 -10   0  14      277.65      304.03       21.83 o
  -8   0  14      264.54      257.87       19.81 o
  -6   0  14       43.29       37.87       10.93 o
  -4   0  14      437.88      438.43       20.81 o
  -2   0  14      940.59      969.14       29.79 o
   0   0  14     1230.79     1214.11       36.24 o
   2   0  14      293.77      292.80       15.83 o
   4   0  14      830.75      830.28       27.83 o
   6   0  14      557.23      544.52       23.62 o
   8   0  14      308.83      268.40       19.54 o
  10   0  14       61.79       61.37       13.33 o
  12   0  14       38.40       33.36       14.37 <
 -13   1  14       28.46       36.11       14.46 <
 -11   1  14      253.55      248.52       22.62 o
  -9   1  14      521.91      475.47       27.70 o
  -7   1  14      354.31      359.99       21.22 o
  -5   1  14       51.15       47.11       10.82 o
  -3   1  14      749.16      777.71       26.71 o
  -1   1  14     1426.67     1461.44       39.16 o
   1   1  14      760.27      781.46       25.61 o
   3   1  14      389.20      403.11       18.33 o
   5   1  14      175.18      176.30       14.22 o
   7   1  14      279.35      274.50       18.16 o
   9   1  14      105.07       96.66       14.38 o
  11   1  14      105.55       86.78       16.12 o
  13   1  14       52.04       44.38       16.50 o
 -12   2  14       97.49       92.33       17.77 o
 -10   2  14      245.75      247.44       21.58 o
  -8   2  14      210.77      197.17       18.66 o
  -6   2  14       13.18       10.16        9.20 <
  -4   2  14      239.81      236.48       16.39 o
  -2   2  14      944.74      971.91       30.25 o
   0   2  14      926.86      915.07       29.10 o
   2   2  14      272.64      287.63       15.38 o
   4   2  14      135.13      137.68       12.33 o
   6   2  14      357.17      386.43       19.16 o
   8   2  14      149.95      138.95       15.49 o
  10   2  14       27.29       23.41       11.45 <
  12   2  14       33.24       39.02       14.40 <
 -13   3  14       32.43       24.09       15.00 <
 -11   3  14       17.67       24.45       12.42 <
  -9   3  14       56.35       59.29       13.19 o
  -7   3  14      114.83      106.23       14.32 o
  -5   3  14      768.57      795.55       29.21 o
  -3   3  14      565.39      582.07       22.89 o
  -1   3  14      104.95       97.59       11.17 o
   1   3  14       48.75       40.90        9.22 o
   3   3  14      155.22      157.33       12.75 o
   5   3  14      459.97      476.21       20.49 o
   7   3  14      350.51      336.46       19.93 o
   9   3  14       69.56       54.80       12.89 o
  11   3  14       -0.16        5.21       11.03 <
  13   3  14       12.54       21.06       12.74 <
 -12   4  14       30.72       30.61       13.96 <
 -10   4  14      123.95      124.63       17.09 o
  -8   4  14       87.62       81.96       14.24 o
  -6   4  14       23.79       21.56       10.08 <
  -4   4  14       43.26       46.17       10.14 o
  -2   4  14      433.60      411.08       19.68 o
   0   4  14      107.03      100.19       10.93 o
   2   4  14       95.03       90.10       10.41 o
   4   4  14       59.61       60.93        9.69 o
   6   4  14      108.75      102.76       12.00 o
   8   4  14       25.43       16.28       10.33 <
  10   4  14        9.21        2.83       10.74 <
  12   4  14       34.01       28.98       14.01 <
 -13   5  14        2.08        2.54       12.55 <
 -11   5  14        2.41        0.15       10.67 <
  -9   5  14        3.34        1.82        9.61 <
  -7   5  14        9.30       14.09        9.42 <
  -5   5  14      121.80      111.55       13.84 o
  -3   5  14       66.42       52.98       10.94 o
  -1   5  14        0.06        1.84        6.73 <
   1   5  14       60.59       60.01        9.19 o
   3   5  14        5.43        7.17        7.95 <
   5   5  14      139.46      133.90       12.67 o
   7   5  14       71.75       65.56       12.01 o
   9   5  14        1.93        1.70        9.79 <
  11   5  14        2.21        7.63       10.93 <
  13   5  14       -4.45        1.68       15.84 <
 -12   6  14        0.28        2.95       11.71 <
 -10   6  14        6.54        1.58       10.31 <
  -8   6  14        0.25        8.62        9.25 <
  -6   6  14        0.36        0.07        8.48 <
  -4   6  14        2.14       10.95        7.69 <
  -2   6  14       19.84       18.35        8.17 <
   0   6  14       27.88       25.71        8.09 o
   2   6  14       81.81       76.08       10.81 o
   4   6  14       22.07       21.76        7.98 <
   6   6  14       10.53       17.28        8.01 <
   8   6  14       -1.76        0.57       10.67 <
  10   6  14        0.53        6.53        9.98 <
  12   6  14        4.23        0.06       10.95 <
 -13   7  14       31.52       14.10       15.08 <
 -11   7  14       10.77        9.26       13.49 <
  -9   7  14       -3.14        0.56        9.09 <
  -7   7  14       41.13       48.37       11.45 o
  -5   7  14      159.27      149.82       15.10 o
  -3   7  14       89.53       85.80       11.69 o
  -1   7  14       19.83       20.55        7.90 <
   1   7  14       24.10       22.63        7.53 o
   3   7  14       70.23       62.96       10.18 o
   5   7  14       20.28       25.14        8.45 <
   7   7  14       49.85       51.35       10.88 o
   9   7  14        9.32       17.73       10.51 <
  11   7  14        7.46        0.45       11.56 <
  13   7  14        4.30        1.17       12.69 <
 -12   8  14       37.51       35.03       14.42 <
 -10   8  14       19.33       24.80       11.72 <
  -8   8  14       22.59       32.52       10.72 <
  -6   8  14       45.49       52.32       11.44 o
  -4   8  14      184.11      181.10       15.21 o
  -2   8  14       97.96       90.68       11.50 o
   0   8  14      207.77      209.99       14.20 o
   2   8  14      468.57      498.73       19.80 o
   4   8  14      100.61       92.45       11.98 o
   6   8  14       31.89       34.93        9.63 o
   8   8  14       12.09       19.95        9.71 <
  10   8  14       58.99       59.51       13.99 o
  12   8  14       26.90       30.53       14.38 <
 -13   9  14       51.39       54.61       16.41 o
 -11   9  14       50.87       48.04       14.52 o
  -9   9  14       65.09       59.24       13.77 o
  -7   9  14      201.98      188.95       17.97 o
  -5   9  14      617.01      614.82       26.06 o
  -3   9  14      488.79      491.02       21.75 o
  -1   9  14      144.28      148.20       13.19 o
   1   9  14      121.87      132.40       12.54 o
   3   9  14      308.62      343.04       17.40 o
   5   9  14      150.32      147.26       14.15 o
   7   9  14      114.55      114.33       13.55 o
   9   9  14       57.74       59.00       13.21 o
  11   9  14       25.94       17.82       13.40 <
 -12  10  14       56.06       49.78       16.17 o
 -10  10  14       34.80       34.70       12.89 <
  -8  10  14       56.85       63.39       13.10 o
  -6  10  14      426.74      425.28       22.77 o
  -4  10  14      549.27      552.23       24.39 o
  -2  10  14      149.11      167.23       13.76 o
   0  10  14       56.62       67.29       10.01 o
   2  10  14      272.62      269.22       16.44 o
   4  10  14      246.30      261.66       16.13 o
   6  10  14      246.79      263.88       17.32 o
   8  10  14      132.27      128.34       14.79 o
  10  10  14       37.08       45.92       13.40 <
  12  10  14       32.65       28.79       15.05 <
 -11  11  14      114.99      114.76       18.46 o
  -9  11  14      209.32      212.32       20.60 o
  -7  11  14      162.15      168.27       17.16 o
  -5  11  14      219.34      224.75       17.39 o
  -3  11  14      217.34      228.83       15.88 o
  -1  11  14      251.52      263.70       15.87 o
   1  11  14      637.53      676.65       24.77 o
   3  11  14      418.89      461.01       20.02 o
   5  11  14      192.00      207.52       15.60 o
   7  11  14       54.65       54.63       11.54 o
   9  11  14       36.31       41.89       11.94 o
  11  11  14       74.61       70.57       16.54 o
 -12  12  14       50.25       53.90       16.16 o
 -10  12  14       36.49       40.82       13.91 <
  -8  12  14      148.36      142.08       17.89 o
  -6  12  14      305.36      314.17       20.65 o
  -4  12  14      528.28      513.75       24.11 o
  -2  12  14      444.59      436.23       20.93 o
   0  12  14       98.36      113.33       11.59 o
   2  12  14      245.11      251.67       15.66 o
   4  12  14      299.17      313.21       17.59 o
   6  12  14      148.24      152.61       14.90 o
   8  12  14       93.65      102.06       13.40 o
  10  12  14       60.75       64.46       15.26 o
 -11  13  14       62.19       73.37       16.53 o
  -9  13  14      151.16      138.96       18.90 o
  -7  13  14       93.77      101.61       15.21 o
  -5  13  14       71.63       62.28       12.86 o
  -3  13  14      177.52      173.99       15.87 o
  -1  13  14      398.47      386.30       20.74 o
   1  13  14      259.30      249.81       16.13 o
   3  13  14      217.02      207.74       18.30 o
   5  13  14      118.28      131.20       15.08 o
   7  13  14       60.12       69.95       13.10 o
   9  13  14       82.22       77.14       16.04 o
  11  13  14       61.71       47.30       16.24 o
 -10  14  14      113.86      114.54       18.63 o
  -8  14  14       86.97       83.45       15.65 o
  -6  14  14       25.60       37.73       11.50 <
  -4  14  14       65.48       64.36       12.08 o
  -2  14  14      193.12      180.16       16.22 o
   0  14  14      301.60      305.45       20.02 o
   2  14  14       91.71       88.73       13.71 o
   4  14  14       34.42       33.82       10.85 o
   6  14  14       32.19       32.72       11.35 <
   8  14  14       40.36       60.11       13.40 o
  10  14  14       34.94       40.48       14.24 <
 -11  15  14       29.78       20.95       14.65 <
  -9  15  14       21.03       15.76       12.97 <
  -7  15  14       13.30       24.89       11.40 <
  -5  15  14       53.49       48.70       12.64 o
  -3  15  14      128.84      115.59       15.58 o
  -1  15  14       30.65       23.34       10.59 <
   1  15  14       79.48       69.37       12.95 o
   3  15  14       54.65       52.75       12.54 o
   5  15  14      104.80       92.96       15.06 o
   7  15  14       97.00       75.19       15.62 o
   9  15  14       20.64       11.95       12.75 <
 -10  16  14       16.92       18.21       13.46 <
  -8  16  14        4.69        6.29       11.71 <
  -6  16  14        1.39        4.59       12.43 <
  -4  16  14       14.15       15.82       10.31 <
  -2  16  14       70.59       57.91       13.87 o
   0  16  14       35.42       33.49       11.05 o
   2  16  14       -5.57        2.28        8.79 <
   4  16  14       13.13       11.32       10.11 <
   6  16  14       21.27       15.70       10.65 <
   8  16  14       13.34       16.40       11.85 <
  10  16  14        0.86        3.08       10.90 <
  -9  17  14      -13.37        0.00        9.51 <
  -7  17  14        1.36        6.10       15.64 <
  -5  17  14       -6.98        0.33        9.15 <
  -3  17  14       -1.00        0.03       13.60 <
  -1  17  14        3.77        2.40        9.75 <
   1  17  14        7.46        9.39        9.91 <
   3  17  14       10.02       10.19       10.15 <
   5  17  14        4.02        6.13        9.53 <
   7  17  14        7.95        3.64       11.20 <
   9  17  14       -1.27        0.06       14.57 <
  -8  18  14        8.84       11.61       12.32 <
  -6  18  14        9.90        0.49       11.55 <
  -4  18  14       10.46       10.85       11.52 <
  -2  18  14        0.85        0.63       10.35 <
   0  18  14       88.97       83.24       14.90 o
   2  18  14       56.88       56.03       12.93 o
   4  18  14        3.72        1.07        9.59 <
   6  18  14        5.48       11.81       10.74 <
   8  18  14       -7.66        2.23       10.54 <
  -7  19  14       40.12       36.56       14.53 <
  -5  19  14       44.33       61.80       15.25 <
  -3  19  14       29.16       26.84       13.76 <
  -1  19  14        9.19        8.94       10.33 <
   1  19  14       23.69       22.71       11.46 <
   3  19  14        6.73        9.24       10.93 <
   5  19  14        7.72       13.43       10.37 <
   7  19  14       29.85       27.33       13.63 <
  -8  20  14        9.93       26.32       13.63 <
  -6  20  14       23.09       32.94       14.83 <
  -4  20  14       23.11       22.13       14.05 <
  -2  20  14       38.05       41.87       13.75 <
   0  20  14       74.08       79.06       16.00 o
   2  20  14       82.20       94.31       15.11 o
   4  20  14       11.51       24.22       11.41 <
   6  20  14       -0.74        2.66       11.94 <
  -7  21  14       53.50       40.75       17.53 o
  -5  21  14       54.31       42.88       16.37 o
  -3  21  14       30.96       46.26       14.30 <
  -1  21  14       56.35       50.23       15.26 o
   1  21  14       97.77      100.84       17.03 o
   3  21  14       66.14       72.15       15.98 o
   5  21  14       25.78       43.22       13.80 <
  -6  22  14       90.98       92.40       21.50 o
  -4  22  14       85.37      101.97       18.00 o
  -2  22  14       12.36       41.39       13.25 <
   0  22  14       22.83       35.53       13.00 <
   2  22  14       64.53       54.51       15.34 o
   4  22  14       23.39       29.29       12.86 <
  -3  23  14       20.49       26.38       13.75 <
  -1  23  14       19.80       33.10       13.48 <
   1  23  14       72.53       63.75       16.05 o
   3  23  14       52.05       64.59       14.43 o
  -2  24  14       24.47       35.76       14.07 <
   0  24  14       31.33       24.04       13.90 <
 -13   1  15        5.66       13.27       13.35 <
 -11   1  15       37.99       31.65       13.90 <
  -9   1  15       28.91       24.85       12.02 <
  -7   1  15        5.91        7.98        9.18 <
  -5   1  15       12.27       13.22        8.96 <
  -3   1  15       92.24       92.89       11.53 o
  -1   1  15      129.63      122.10       12.91 o
   1   1  15      110.91      104.27       11.58 o
   3   1  15       -2.57        1.92        7.34 <
   5   1  15       -2.89        0.49        6.95 <
   7   1  15       56.46       49.67       11.22 o
   9   1  15       48.09       51.63       12.34 o
  11   1  15       17.16       15.22       12.16 <
  13   1  15        8.27        1.92       14.00 <
 -12   2  15       13.77       13.17       13.48 <
 -10   2  15       63.82       64.22       14.52 o
  -8   2  15      121.01      108.59       15.81 o
  -6   2  15      256.81      261.66       18.34 o
  -4   2  15       49.33       48.76       10.74 o
  -2   2  15       11.11       10.75        7.51 <
   0   2  15      127.73      121.57       12.19 o
   2   2  15      170.45      171.02       13.33 o
   4   2  15      371.82      377.42       18.75 o
   6   2  15      124.37      124.29       13.09 o
   8   2  15       29.80       31.15       10.60 <
  10   2  15       11.75        8.54       14.25 <
  12   2  15       13.67        9.48       12.86 <
 -13   3  15       86.21       79.72       18.30 o
 -11   3  15      119.65      116.23       18.06 o
  -9   3  15      124.82      111.12       16.73 o
  -7   3  15      166.26      159.55       16.69 o
  -5   3  15       46.41       51.14       10.90 o
  -3   3  15      209.39      202.43       15.57 o
  -1   3  15      627.37      662.61       24.00 o
   1   3  15      463.60      462.05       20.68 o
   3   3  15       72.14       72.42       10.44 o
   5   3  15       48.05       44.86        9.57 o
   7   3  15       51.34       48.05       10.97 o
   9   3  15      153.96      145.44       17.28 o
  11   3  15      107.11       85.11       17.12 o
  13   3  15        5.24       11.22       18.19 <
 -12   4  15       87.07       71.82       17.47 o
 -10   4  15      174.01      169.71       19.30 o
  -8   4  15      233.74      238.73       19.80 o
  -6   4  15      287.71      268.76       19.22 o
  -4   4  15      168.36      177.13       15.13 o
  -2   4  15      712.67      692.39       26.25 o
   0   4  15      486.38      481.46       20.61 o
   2   4  15      460.71      467.20       19.85 o
   4   4  15      554.44      581.35       22.57 o
   6   4  15      197.84      221.31       15.28 o
   8   4  15      278.12      270.70       20.18 o
  10   4  15       74.98       76.71       15.01 o
  12   4  15       10.74       20.33       13.42 <
 -13   5  15       58.92       71.16       16.86 o
 -11   5  15       61.12       57.13       15.15 o
  -9   5  15      116.91      117.80       16.42 o
  -7   5  15      358.62      358.71       22.28 o
  -5   5  15      530.82      540.97       24.40 o
  -3   5  15      355.75      345.62       19.30 o
  -1   5  15       16.34       16.16        8.15 <
   1   5  15      256.30      265.36       15.27 o
   3   5  15      527.16      563.77       21.48 o
   5   5  15      350.02      350.94       18.05 o
   7   5  15       89.53       97.94       12.74 o
   9   5  15       88.85       78.39       14.83 o
  11   5  15       80.57       72.54       16.26 o
  13   5  15       25.76       31.07       14.82 <
 -12   6  15       88.15       88.87       17.61 o
 -10   6  15       99.94       84.57       16.32 o
  -8   6  15      161.34      167.04       17.48 o
  -6   6  15      567.82      554.14       26.34 o
  -4   6  15      683.72      677.54       27.57 o
  -2   6  15      425.90      419.66       20.33 o
   0   6  15      574.15      581.91       22.71 o
   2   6  15      595.02      624.84       22.59 o
   4   6  15      374.86      405.93       18.88 o
   6   6  15      165.79      172.58       14.95 o
   8   6  15      170.56      166.48       16.82 o
  10   6  15      145.99      139.02       18.14 o
  12   6  15       20.19       28.43       13.88 <
 -13   7  15       49.25       57.56       16.07 o
 -11   7  15       49.39       48.65       14.59 o
  -9   7  15       53.75       55.40       13.16 o
  -7   7  15      376.05      348.42       22.80 o
  -5   7  15      721.57      712.78       29.11 o
  -3   7  15      253.96      259.58       16.92 o
  -1   7  15      156.41      161.41       13.61 o
   1   7  15      235.01      244.49       14.76 o
   3   7  15     1085.18     1087.34       33.37 o
   5   7  15      215.09      229.65       15.97 o
   7   7  15       64.12       63.45       11.62 o
   9   7  15       70.05       60.69       13.57 o
  11   7  15       41.33       52.48       14.67 <
 -12   8  15       27.97       30.50       14.18 <
 -10   8  15       17.47       14.15       11.84 <
  -8   8  15      158.17      151.47       17.22 o
  -6   8  15      268.12      267.62       19.20 o
  -4   8  15      406.29      403.67       20.85 o
  -2   8  15       37.23       32.81        9.42 o
   0   8  15       36.43       35.49        9.48 o
   2   8  15      456.01      455.63       21.17 o
   4   8  15      367.55      374.76       19.41 o
   6   8  15      141.68      126.44       14.41 o
   8   8  15       16.47       18.33        9.59 <
  10   8  15       53.31       46.70       14.31 o
  12   8  15       31.90       24.61       14.92 <
 -11   9  15       28.42       35.03       13.52 <
  -9   9  15       12.17       14.51       11.04 <
  -7   9  15       80.01       74.78       13.51 o
  -5   9  15      176.07      170.69       15.87 o
  -3   9  15       84.35       84.10       11.95 o
  -1   9  15      242.98      250.45       16.14 o
   1   9  15      332.21      335.58       18.26 o
   3   9  15      193.52      176.17       15.27 o
   5   9  15       10.35        9.29        8.60 <
   7   9  15       10.51        5.58       11.34 <
   9   9  15      102.69       92.35       14.71 o
  11   9  15       62.00       65.79       15.71 o
 -12  10  15        9.42        7.85       13.15 <
 -10  10  15       -7.94        1.15       10.60 <
  -8  10  15       34.29       38.59       12.06 <
  -6  10  15      173.41      168.14       16.95 o
  -4  10  15       66.88       64.20       11.81 o
  -2  10  15       29.14       32.22        9.03 o
   0  10  15       16.44       21.47        8.04 <
   2  10  15      100.76       92.84       11.99 o
   4  10  15       65.02       62.03       11.02 o
   6  10  15        0.42        3.19       10.44 <
   8  10  15        4.90        3.91        8.78 <
  10  10  15       15.24       12.13       11.10 <
  12  10  15       15.97       14.65       14.21 <
 -11  11  15       -2.61        0.56       12.66 <
  -9  11  15       -0.13        0.08       11.26 <
  -7  11  15        0.92        1.11        9.32 <
  -5  11  15       -9.26        1.12        7.98 <
  -3  11  15       -3.54        0.70        8.59 <
  -1  11  15        2.08        3.78        7.44 <
   1  11  15       77.77       75.53       11.05 o
   3  11  15        8.32        2.81        9.06 <
   5  11  15       -0.78        2.06       11.49 <
   7  11  15       -2.58        0.43        9.26 <
   9  11  15       15.59        8.51       10.46 <
  11  11  15       -1.35        6.21       11.90 <
 -10  12  15       -8.33        0.07       11.09 <
  -8  12  15        7.98       16.41       10.85 <
  -6  12  15       16.84       15.55       10.34 <
  -4  12  15       17.56       20.86        9.71 <
  -2  12  15       31.81       28.55        9.93 o
   0  12  15        0.35        0.37        7.21 <
   2  12  15        1.02        0.53        7.31 <
   4  12  15       77.59       90.45       11.64 o
   6  12  15       21.68       36.67       10.95 <
   8  12  15       -6.62        0.47        9.62 <
  10  12  15       17.43        2.48       12.69 <
 -11  13  15       10.60       16.84       13.78 <
  -9  13  15       36.32       30.09       14.03 <
  -7  13  15        0.28        0.76        8.49 <
  -5  13  15        4.07        2.05       10.00 <
  -3  13  15       46.80       36.06       11.05 o
  -1  13  15      162.45      174.11       14.71 o
   1  13  15       28.41       29.02        9.16 o
   3  13  15        2.54        2.24        8.95 <
   5  13  15        7.96        1.91        9.57 <
   7  13  15       17.52       38.03       11.03 <
   9  13  15       -1.01        8.96       10.79 <
  11  13  15        1.88        3.98       15.43 <
 -10  14  15       52.49       35.67       16.07 o
  -8  14  15       78.58      101.27       15.88 o
  -6  14  15      109.72      115.55       16.14 o
  -4  14  15       50.89       58.55       11.80 o
  -2  14  15       58.62       59.72       11.78 o
   0  14  15      122.98      129.97       14.97 o
   2  14  15      141.56      150.05       15.74 o
   4  14  15      164.53      161.44       16.99 o
   6  14  15       94.93       88.84       14.91 o
   8  14  15       12.01       16.72       11.52 <
  10  14  15       12.63        7.21       12.79 <
  -9  15  15       73.55       80.03       16.51 o
  -7  15  15       87.64       96.57       15.98 o
  -5  15  15       14.94       16.68       11.09 <
  -3  15  15       97.74       95.99       13.42 o
  -1  15  15      259.92      271.08       19.71 o
   1  15  15      118.85      124.24       15.14 o
   3  15  15       37.29       45.02       12.00 o
   5  15  15       71.27       80.63       13.63 o
   7  15  15       60.96       53.18       14.66 o
   9  15  15       37.72       32.11       13.93 <
 -10  16  15       85.04       74.82       17.73 o
  -8  16  15       85.56       78.57       16.78 o
  -6  16  15       32.24       31.88       12.90 <
  -4  16  15       53.48       60.55       12.94 o
  -2  16  15      432.28      411.86       27.51 o
   0  16  15      346.28      334.90       22.44 o
   2  16  15       44.97       48.40       11.92 o
   4  16  15       15.55       20.44       10.25 <
   6  16  15       61.87       64.72       13.82 o
   8  16  15       72.96      102.03       15.76 o
  -9  17  15       83.70       96.42       17.40 o
  -7  17  15      100.61      101.37       17.16 o
  -5  17  15       88.01       85.62       15.51 o
  -3  17  15      118.33      134.11       17.25 o
  -1  17  15      173.53      178.08       18.92 o
   1  17  15      128.61      120.46       16.79 o
   3  17  15       92.27      101.62       15.00 o
   5  17  15      140.15      141.13       17.32 o
   7  17  15      100.05       88.56       16.92 o
   9  17  15       31.65       41.35       14.12 <
  -8  18  15       57.82       73.35       16.32 o
  -6  18  15       28.44       38.19       12.92 <
  -4  18  15       70.29       72.62       15.80 o
  -2  18  15      179.29      189.48       19.68 o
   0  18  15      123.27      137.08       17.27 o
   2  18  15       65.24       64.26       13.93 o
   4  18  15       16.22       20.21       11.07 <
   6  18  15       46.76       55.47       13.69 o
   8  18  15       68.00       66.41       16.07 o
  -7  19  15       29.36       32.74       14.56 <
  -5  19  15       49.16       44.50       15.78 o
  -3  19  15      117.04       90.35       18.29 o
  -1  19  15      147.83      138.70       18.65 o
   1  19  15       75.64       75.37       15.06 o
   3  19  15       54.87       33.70       13.90 o
   5  19  15       54.28       50.86       13.80 o
   7  19  15       73.36       72.90       16.19 o
  -6  20  15       52.55       56.91       17.09 o
  -4  20  15       58.94       63.17       15.96 o
  -2  20  15       15.81       17.69       12.82 <
   0  20  15       10.09       12.43       12.33 <
   2  20  15       24.23       28.81       12.36 <
   4  20  15       48.67       51.52       13.97 o
   6  20  15       46.41       43.45       15.56 o
  -5  21  15       20.94       13.78       14.98 <
  -3  21  15       31.56       21.11       14.64 <
  -1  21  15       23.57       36.96       13.36 <
   1  21  15       20.24       16.14       13.37 <
   3  21  15       19.62       14.03       13.36 <
   5  21  15        1.50        4.54       13.51 <
  -4  22  15        6.59        0.11       13.03 <
  -2  22  15       -1.48        0.12       12.07 <
   0  22  15       -3.76        1.35       11.04 <
   2  22  15        3.18        4.73       11.81 <
   4  22  15       -4.96        3.77       16.38 <
  -3  23  15       13.79        0.54       13.20 <
  -1  23  15       -2.34        0.04       12.18 <
   1  23  15        6.33        4.05       12.27 <
   3  23  15        6.57        0.07       11.93 <
 -12   0  16       67.76       73.31       16.73 o
 -10   0  16      369.63      344.37       25.55 o
  -8   0  16      314.58      311.16       22.32 o
  -6   0  16      205.52      189.23       17.35 o
  -4   0  16       36.57       36.10       10.34 o
  -2   0  16      799.60      768.83       28.72 o
   0   0  16     1082.59     1094.72       33.79 o
   2   0  16      377.02      383.43       18.91 o
   4   0  16       68.99       57.72       10.62 o
   6   0  16      305.43      303.29       18.20 o
   8   0  16      186.41      190.16       17.37 o
  10   0  16       37.24       50.99       13.15 <
  12   0  16       40.48       41.45       15.16 <
 -13   1  16       56.44       58.26       16.99 o
 -11   1  16      121.78      103.57       18.57 o
  -9   1  16      220.49      215.67       20.53 o
  -7   1  16      164.61      155.87       16.76 o
  -5   1  16      365.07      379.71       20.77 o
  -3   1  16      590.98      625.10       24.90 o
  -1   1  16      966.51      979.40       32.50 o
   1   1  16      264.12      278.00       16.32 o
   3   1  16        7.52       10.45        7.78 <
   5   1  16      266.22      275.67       16.78 o
   7   1  16      387.65      359.79       21.27 o
   9   1  16      249.94      216.87       20.25 o
  11   1  16       32.88       35.38       13.82 <
 -12   2  16       54.10       40.05       16.15 o
 -10   2  16      141.42      125.50       18.70 o
  -8   2  16      233.32      226.32       20.28 o
  -6   2  16      153.49      149.18       15.75 o
  -4   2  16      278.60      277.30       18.23 o
  -2   2  16      827.21      840.84       30.14 o
   0   2  16      574.31      558.98       24.04 o
   2   2  16      126.53      116.15       12.56 o
   4   2  16       75.51       76.78       10.91 o
   6   2  16      364.24      381.52       19.77 o
   8   2  16      246.42      227.11       18.88 o
  10   2  16       46.62       43.54       13.66 o
  12   2  16       22.48       16.85       14.13 <
 -13   3  16        6.23        4.99       13.59 <
 -11   3  16       35.31       45.58       14.06 <
  -9   3  16      203.11      197.38       20.15 o
  -7   3  16      287.41      278.05       20.54 o
  -5   3  16      136.76      126.32       14.60 o
  -3   3  16       22.80       21.48        9.30 <
  -1   3  16      113.43       99.83       12.59 o
   1   3  16      310.02      293.62       17.25 o
   3   3  16      215.89      224.40       15.17 o
   5   3  16      188.97      193.76       15.04 o
   7   3  16       73.79       69.14       12.07 o
   9   3  16       11.32        6.89       10.47 <
  11   3  16       25.12       21.63       13.55 <
 -12   4  16        0.05        4.56       12.28 <
 -10   4  16        8.63       14.15       11.50 <
  -8   4  16       13.72       17.34       10.68 <
  -6   4  16       19.56       18.66        9.90 <
  -4   4  16       75.63       84.06       11.98 o
  -2   4  16      189.21      175.19       15.33 o
   0   4  16      232.30      229.00       15.70 o
   2   4  16        2.24        2.72        7.00 <
   4   4  16       45.00       41.30        9.33 o
   6   4  16       67.50       59.93       11.18 o
   8   4  16      110.66       99.07       14.47 o
  10   4  16       21.94       16.79       12.19 <
  12   4  16       -1.81        0.31       12.56 <
 -13   5  16        4.59        0.56       13.20 <
 -11   5  16       -6.57        0.50       11.30 <
  -9   5  16       21.17       25.88       11.74 <
  -7   5  16       86.84       84.35       14.16 o
  -5   5  16       18.81       14.34        9.52 <
  -3   5  16        3.48        8.01        8.06 <
  -1   5  16        6.56       13.73        7.68 <
   1   5  16        7.75        9.01        8.26 <
   3   5  16      205.43      200.32       14.66 o
   5   5  16       62.09       63.66       11.14 o
   7   5  16        3.73        5.25        8.46 <
   9   5  16        2.62        6.44        9.47 <
  11   5  16       -6.89        0.10       12.28 <
 -12   6  16        9.78        6.20       17.47 <
 -10   6  16       -3.52        0.11        9.73 <
  -8   6  16       12.91       12.88       10.51 <
  -6   6  16       19.58       12.43       10.14 <
  -4   6  16       10.82        8.14        8.75 <
  -2   6  16        4.28        2.89        7.87 <
   0   6  16        8.24       11.89        8.65 <
   2   6  16        9.74       10.39        7.52 <
   4   6  16       19.97       16.29        8.67 <
   6   6  16        3.07        4.49        8.03 <
   8   6  16        4.99        2.40        9.81 <
  10   6  16        1.42        1.71       10.72 <
  12   6  16        0.31        0.85       12.70 <
 -11   7  16       16.18       11.86       12.77 <
  -9   7  16       26.15       36.28       11.85 <
  -7   7  16       61.89       52.15       12.89 o
  -5   7  16       42.62       49.81       11.01 o
  -3   7  16      103.30      101.66       12.59 o
  -1   7  16       32.03       33.82        9.02 o
   1   7  16       17.78       18.12        8.58 <
   3   7  16       46.11       57.52       10.13 o
   5   7  16       41.42       48.47       10.37 o
   7   7  16       -6.24        0.69        7.89 <
   9   7  16        0.79        3.25        9.56 <
  11   7  16       16.07       22.32       12.83 <
 -12   8  16       22.62       23.40       14.19 <
 -10   8  16        4.71       10.76       11.45 <
  -8   8  16       21.89       22.61       11.19 <
  -6   8  16      172.24      160.71       17.06 o
  -4   8  16      348.34      344.32       20.04 o
  -2   8  16       74.22       75.76       11.38 o
   0   8  16        9.97       20.75        9.72 <
   2   8  16       43.47       43.65       10.73 o
   4   8  16      146.54      155.94       14.26 o
   6   8  16      102.72      101.13       13.34 o
   8   8  16       53.40       44.62       12.24 o
  10   8  16       36.79       33.45       13.05 <
  12   8  16        2.94        4.96       13.25 <
 -11   9  16       25.68       35.47       14.22 <
  -9   9  16       56.30       60.35       14.56 o
  -7   9  16      122.37      133.11       15.78 o
  -5   9  16      285.38      280.77       19.64 o
  -3   9  16      142.07      136.12       14.37 o
  -1   9  16       60.50       60.48       10.59 o
   1   9  16      109.37      118.13       12.54 o
   3   9  16      242.23      247.35       16.70 o
   5   9  16      166.70      161.20       15.46 o
   7   9  16       50.48       56.96       11.68 o
   9   9  16       41.61       41.92       12.10 o
  11   9  16       49.54       50.83       14.43 o
 -12  10  16       45.33       44.91       16.30 <
 -10  10  16       58.78       78.91       15.63 o
  -8  10  16      130.71      137.96       16.97 o
  -6  10  16      229.73      225.69       18.94 o
  -4  10  16      196.26      205.26       17.02 o
  -2  10  16      131.19      121.98       13.54 o
   0  10  16      199.51      215.83       15.42 o
   2  10  16      413.66      431.23       21.86 o
   4  10  16      511.90      515.90       23.70 o
   6  10  16      118.83      114.21       14.24 o
   8  10  16        8.17       15.29        9.74 <
  10  10  16       22.68       20.56       12.16 <
 -11  11  16       65.78       69.79       16.84 o
  -9  11  16       29.57       46.54       13.42 <
  -7  11  16      118.16      121.94       15.50 o
  -5  11  16      304.95      320.92       20.01 o
  -3  11  16      369.60      370.41       20.61 o
  -1  11  16      267.34      275.48       18.06 o
   1  11  16      248.00      263.53       16.57 o
   3  11  16      126.39      119.02       13.81 o
   5  11  16      150.40      146.76       15.13 o
   7  11  16      122.97      141.89       15.06 o
   9  11  16       85.11       87.53       15.03 o
  11  11  16       65.92       49.24       16.95 o
 -10  12  16      101.98      104.55       18.32 o
  -8  12  16      148.99      127.50       18.98 o
  -6  12  16      129.05      134.25       16.19 o
  -4  12  16      102.26      103.65       14.47 o
  -2  12  16      102.50      103.51       13.71 o
   0  12  16      365.26      351.01       19.99 o
   2  12  16      334.75      336.32       18.96 o
   4  12  16      231.14      205.19       19.02 o
   6  12  16       52.19       73.84       13.09 o
   8  12  16       31.68       28.45       12.89 <
  10  12  16       44.35       46.22       14.79 o
 -11  13  16       66.01       76.42       17.27 o
  -9  13  16       62.21       66.58       16.01 o
  -7  13  16       61.75       71.42       14.57 o
  -5  13  16      106.77       93.08       14.62 o
  -3  13  16      229.33      236.93       18.63 o
  -1  13  16      320.92      325.83       19.20 o
   1  13  16      104.62      104.08       14.38 o
   3  13  16       89.19       87.18       13.93 o
   5  13  16       97.94       92.31       14.95 o
   7  13  16      108.29      114.69       16.39 o
   9  13  16       59.39       60.18       15.34 o
 -10  14  16       56.64       50.68       16.33 o
  -8  14  16       10.80       18.90       12.37 <
  -6  14  16       35.75       29.61       12.97 <
  -4  14  16      141.11      123.94       15.69 o
  -2  14  16      318.89      302.47       20.05 o
   0  14  16      183.36      187.30       17.87 o
   2  14  16       29.99       30.33       11.14 <
   4  14  16       12.40       20.41       10.19 <
   6  14  16       82.78       88.54       14.86 o
   8  14  16       50.20       59.72       14.48 o
  10  14  16       20.39       25.38       13.65 <
  -9  15  16       54.32       49.49       15.96 o
  -7  15  16       11.13       19.12       12.07 <
  -5  15  16       -2.61       12.05        9.71 <
  -3  15  16       40.01       33.59       11.26 o
  -1  15  16       81.17       72.84       13.92 o
   1  15  16      104.59       94.75       14.92 o
   3  15  16       31.63       36.91       11.28 <
   5  15  16       45.86       34.15       12.78 o
   7  15  16       15.75       17.80       12.46 <
   9  15  16       22.27        9.43       13.41 <
  -8  16  16        7.30        5.92       12.62 <
  -6  16  16       -0.98        1.41       11.00 <
  -4  16  16       17.37       24.61       11.31 <
  -2  16  16       66.79       54.68       13.66 o
   0  16  16        1.62        0.67        9.31 <
   2  16  16        0.51        1.95       11.56 <
   4  16  16       -4.52        1.35        9.34 <
   6  16  16       18.52       17.30       11.45 <
   8  16  16        6.33       10.86       12.18 <
  -9  17  16       -4.73        0.04       12.56 <
  -7  17  16       -0.13        0.11       12.00 <
  -5  17  16       -8.03        0.02       10.51 <
  -3  17  16       16.21        7.26       12.18 <
  -1  17  16        8.99        6.43       11.20 <
   1  17  16        3.01       10.72        9.78 <
   3  17  16        7.60        2.49       10.37 <
   5  17  16        5.13        7.14       12.69 <
   7  17  16       -5.25        1.41       10.81 <
  -8  18  16       13.32        2.46       13.15 <
  -6  18  16       23.75        7.08       14.39 <
  -4  18  16       18.04       15.54       13.10 <
  -2  18  16       21.59       19.44       12.38 <
   0  18  16        1.32       12.36       13.57 <
   2  18  16       10.93        2.01       10.97 <
   4  18  16        0.04        3.33       10.46 <
   6  18  16       -5.16        1.94       11.13 <
   8  18  16       -2.86        7.02       11.45 <
  -7  19  16       17.88       23.58       14.98 <
  -5  19  16        5.39       24.89       13.36 <
  -3  19  16       -0.40        1.85       11.80 <
  -1  19  16        9.19       15.94       11.72 <
   1  19  16       30.99       30.61       12.74 <
   3  19  16       36.64       39.82       13.15 <
   5  19  16       23.98       30.25       12.82 <
   7  19  16        1.43        3.75       11.48 <
  -6  20  16       41.15       31.47       16.76 <
  -4  20  16       59.40       62.93       16.70 o
  -2  20  16       52.45       55.40       15.85 o
   0  20  16       29.25       27.81       13.38 <
   2  20  16       13.95       25.38       11.99 <
   4  20  16       12.33       19.00       11.98 <
   6  20  16       26.44       14.93       13.33 <
  -5  21  16       50.42       57.35       17.33 <
  -3  21  16       44.88       69.95       15.77 <
  -1  21  16       16.54       24.08       13.27 <
   1  21  16       21.39       21.56       13.92 <
   3  21  16       43.59       47.56       14.15 o
   5  21  16       34.67       33.26       15.16 <
  -4  22  16       72.14       55.38       18.07 o
  -2  22  16       18.88       20.89       13.68 <
   0  22  16       44.65       50.48       15.33 <
   2  22  16       75.34       64.20       17.78 o
  -1  23  16       34.04       26.56       14.59 <
   1  23  16       33.54       32.15       16.07 <
 -11   1  17       16.15        5.27       13.22 <
  -9   1  17        7.97        1.01       11.13 <
  -7   1  17       -0.16        1.10       10.27 <
  -5   1  17       88.53       83.73       13.07 o
  -3   1  17      127.37      114.91       13.91 o
  -1   1  17        1.77        0.65        8.20 <
   1   1  17        0.74        4.38        7.71 <
   3   1  17       17.88       16.93        8.45 <
   5   1  17       28.61       28.07        9.37 o
   7   1  17       26.34       32.11       10.07 <
   9   1  17        1.21        0.92        9.75 <
  11   1  17       -0.54        0.46       12.28 <
 -12   2  17       34.02       39.94       15.26 <
 -10   2  17       92.15       81.23       16.70 o
  -8   2  17       49.56       61.57       13.18 o
  -6   2  17       17.22       27.73       10.12 <
  -4   2  17      117.20      123.57       13.67 o
  -2   2  17      226.66      218.53       17.08 o
   0   2  17      390.85      395.14       20.74 o
   2   2  17      194.96      197.94       14.91 o
   4   2  17       -4.72        1.74        6.94 <
   6   2  17       13.20       12.59        8.75 <
   8   2  17       33.79       32.95       11.55 <
  10   2  17       39.24       42.76       13.44 <
  12   2  17        7.17       11.22       14.38 <
 -11   3  17       44.54       45.09       14.92 o
  -9   3  17       17.18       14.53       11.77 <
  -7   3  17        9.44        7.80       10.02 <
  -5   3  17      267.99      240.77       18.79 o
  -3   3  17      318.25      321.04       19.44 o
  -1   3  17      348.73      337.49       19.38 o
   1   3  17       92.15       81.26       11.68 o
   3   3  17      227.64      230.65       15.56 o
   5   3  17       74.60       81.02       11.52 o
   7   3  17      115.54      105.60       14.48 o
   9   3  17       82.65       69.25       14.62 o
  11   3  17       18.57       22.85       12.96 <
 -12   4  17       62.25       77.67       16.62 o
 -10   4  17       69.16       60.75       15.48 o
  -8   4  17      135.48      137.80       17.32 o
  -6   4  17      193.62      191.22       17.75 o
  -4   4  17      731.94      721.46       28.98 o
  -2   4  17      448.29      437.72       21.78 o
   0   4  17       99.03      102.56       11.97 o
   2   4  17      191.03      196.24       14.60 o
   4   4  17      113.39      110.31       12.71 o
   6   4  17      166.43      161.10       15.81 o
   8   4  17       57.68       52.88       12.89 o
  10   4  17       44.10       41.27       13.89 o
  12   4  17       19.40       22.98       14.34 <
 -11   5  17       93.50      101.33       18.02 o
  -9   5  17      112.30      109.05       16.89 o
  -7   5  17      146.04      136.20       16.72 o
  -5   5  17      215.84      202.55       17.67 o
  -3   5  17      249.93      251.59       17.20 o
  -1   5  17      441.75      429.22       21.20 o
   1   5  17      682.65      697.74       26.75 o
   3   5  17      469.60      497.07       21.18 o
   5   5  17      180.31      173.96       15.82 o
   7   5  17       47.01       58.92       11.41 o
   9   5  17       69.94       71.67       13.98 o
  11   5  17      110.37       91.28       18.15 o
 -12   6  17       31.49       34.06       15.00 <
 -10   6  17       38.09       51.45       13.86 <
  -8   6  17      200.06      192.69       19.48 o
  -6   6  17      592.13      578.85       28.10 o
  -4   6  17      564.91      569.94       25.55 o
  -2   6  17      146.10      142.70       13.98 o
   0   6  17       79.95       73.97       11.20 o
   2   6  17      258.43      263.29       16.46 o
   4   6  17      421.46      432.22       21.66 o
   6   6  17      230.32      223.00       17.66 o
   8   6  17       98.30       86.06       14.36 o
  10   6  17       18.88       35.18       12.08 <
  12   6  17       39.58       29.02       15.41 <
 -11   7  17       44.71       55.24       15.07 o
  -9   7  17       76.43       88.61       15.15 o
  -7   7  17      193.36      190.91       18.49 o
  -5   7  17      196.33      198.43       17.43 o
  -3   7  17      151.35      153.02       14.52 o
  -1   7  17       61.50       54.02       10.81 o
   1   7  17      387.54      392.36       20.25 o
   3   7  17      442.19      480.78       21.95 o
   5   7  17      178.50      181.29       16.02 o
   7   7  17       27.94       26.56       10.29 <
   9   7  17       35.05       36.62       12.51 <
  11   7  17      102.59       89.21       17.38 o
 -12   8  17       35.28       43.05       15.60 <
 -10   8  17       81.71       79.48       16.44 o
  -8   8  17       92.72       95.21       15.57 o
  -6   8  17      221.99      234.53       18.74 o
  -4   8  17      153.68      151.15       15.68 o
  -2   8  17      138.25      128.60       14.20 o
   0   8  17      241.47      236.23       16.80 o
   2   8  17      334.77      340.96       19.26 o
   4   8  17      263.58      259.90       17.93 o
   6   8  17       32.40       35.22       10.46 o
   8   8  17       20.43       29.61       10.65 <
  10   8  17       41.59       39.23       13.49 o
 -11   9  17       22.74       15.63       14.19 <
  -9   9  17        5.29       13.40       11.73 <
  -7   9  17       78.06       80.12       14.24 o
  -5   9  17      249.32      235.86       18.87 o
  -3   9  17      163.63      165.76       15.68 o
  -1   9  17       -4.67        2.25        9.43 <
   1   9  17       41.74       44.70       10.14 o
   3   9  17      164.34      144.41       15.30 o
   5   9  17      142.22      151.66       15.11 o
   7   9  17       46.72       35.65       11.62 o
   9   9  17       38.68       26.59       12.44 o
  11   9  17       20.39       16.78       12.82 <
 -10  10  17       10.99       20.27       12.79 <
  -8  10  17        1.16        2.97       13.05 <
  -6  10  17       -2.78        1.07        8.87 <
  -4  10  17        9.62        6.36        9.49 <
  -2  10  17       13.50       18.48        8.90 <
   0  10  17       45.22       31.88       10.46 o
   2  10  17       92.90       85.37       13.52 o
   4  10  17       24.58       22.55        9.94 <
   6  10  17       -2.23        1.00        8.75 <
   8  10  17        3.15       12.55        9.53 <
  10  10  17        7.34       18.76       11.70 <
 -11  11  17       14.09       14.13       13.74 <
  -9  11  17       -4.58        0.07       11.52 <
  -7  11  17        2.18        0.04       11.40 <
  -5  11  17      111.72      104.94       15.12 o
  -3  11  17       32.56       33.73       11.00 o
  -1  11  17        0.18        0.11        8.32 <
   1  11  17        8.09        4.75        8.51 <
   3  11  17        0.81        5.44        7.86 <
   5  11  17        0.72        3.34        8.27 <
   7  11  17       -2.46        0.50        8.06 <
   9  11  17        2.45        0.05       11.03 <
 -10  12  17       22.25       13.05       13.85 <
  -8  12  17       60.87       52.40       15.48 o
  -6  12  17        0.25       10.36        9.52 <
  -4  12  17        0.24        2.15        8.72 <
  -2  12  17        7.44        8.23        9.14 <
   0  12  17       17.69       14.15        9.18 <
   2  12  17        9.94        8.00        8.64 <
   4  12  17       -5.07        0.12        6.77 <
   6  12  17       -1.06        1.52        9.57 <
   8  12  17        1.25        3.78       10.89 <
  10  12  17      -18.75        0.11       10.57 <
  -9  13  17       13.43       13.53       13.00 <
  -7  13  17       20.13       25.17       12.67 <
  -5  13  17       23.68       28.69       10.79 <
  -3  13  17        6.14       14.89        9.01 <
  -1  13  17       28.14       25.77       10.06 <
   1  13  17       28.33       43.00       10.83 <
   3  13  17        6.47       15.17        9.59 <
   5  13  17       47.01       40.66       12.72 o
   7  13  17       51.62       48.16       14.10 o
   9  13  17       17.31        9.82       13.10 <
 -10  14  17       36.31       36.46       15.29 <
  -8  14  17       61.65       67.84       15.81 o
  -6  14  17        8.90       17.69       11.01 <
  -4  14  17       15.99       15.37       11.03 <
  -2  14  17       88.65       71.03       13.43 o
   0  14  17      236.44      245.67       19.93 o
   2  14  17      111.77      114.98       15.38 o
   4  14  17        2.93        2.70        9.56 <
   6  14  17        8.73        8.14       10.18 <
   8  14  17       49.71       33.81       14.62 o
  -9  15  17       65.21       72.17       16.50 o
  -7  15  17       32.06       39.89       14.11 <
  -5  15  17       26.80       19.39       12.43 <
  -3  15  17       68.70       66.19       13.07 o
  -1  15  17      160.76      173.29       17.62 o
   1  15  17      169.46      181.61       17.91 o
   3  15  17       49.22       56.19       12.98 o
   5  15  17       18.38       21.92       11.74 <
   7  15  17       73.65       82.10       15.74 o
   9  15  17       45.72       46.27       15.28 o
  -8  16  17       54.70       49.86       16.18 o
  -6  16  17      106.79      111.68       17.55 o
  -4  16  17      141.51      152.90       17.80 o
  -2  16  17      156.32      163.62       17.98 o
   0  16  17       75.00       78.61       14.16 o
   2  16  17       33.49       34.41       12.17 <
   4  16  17       64.64       57.40       14.27 o
   6  16  17       95.07      103.12       16.59 o
   8  16  17       56.45       64.85       15.68 o
  -7  17  17       57.02       57.30       16.09 o
  -5  17  17       19.34       25.36       13.70 <
  -3  17  17       60.98       60.09       15.35 o
  -1  17  17      192.44      218.35       19.63 o
   1  17  17      173.49      171.71       18.78 o
   3  17  17       30.67       35.76       12.34 <
   5  17  17       32.83       22.56       13.06 <
   7  17  17       29.22       56.80       13.94 <
  -6  18  17       46.56       51.44       16.63 <
  -4  18  17       86.09       90.63       17.46 o
  -2  18  17      120.73      115.79       18.33 o
   0  18  17       77.21       80.26       15.87 o
   2  18  17       47.74       54.30       13.99 o
   4  18  17       40.33       53.75       13.69 <
   6  18  17       64.07       84.33       15.75 o
  -7  19  17       70.57       64.86       19.90 o
  -5  19  17       79.75       65.75       18.70 o
  -3  19  17       65.51       62.47       16.20 o
  -1  19  17       50.65       56.25       14.98 o
   1  19  17       45.65       50.28       14.78 o
   3  19  17       34.69       33.87       13.49 <
   5  19  17       45.03       52.86       14.32 o
  -6  20  17       40.89       28.83       18.83 <
  -4  20  17        4.45        2.43       12.62 <
  -2  20  17       10.29        6.23       12.69 <
   0  20  17       58.30       52.45       15.45 o
   2  20  17       43.15       33.27       14.26 o
   4  20  17       25.91       33.22       13.37 <
  -3  21  17        3.40       10.60       12.93 <
  -1  21  17       -6.33        3.72       12.48 <
   1  21  17       22.23       14.23       13.94 <
   3  21  17       17.91       18.35       13.14 <
  -2  22  17       15.57        0.18       13.58 <
   0  22  17        4.35        6.22       12.71 <
   2  22  17        6.88       12.04       13.15 <
 -12   0  18       58.84       65.15       17.19 o
 -10   0  18      141.86      135.57       19.45 o
  -8   0  18      150.27      144.00       17.98 o
  -6   0  18       99.38       93.20       14.29 o
  -4   0  18      245.54      246.03       18.08 o
  -2   0  18      883.02      902.98       31.69 o
   0   0  18     1154.10     1118.50       36.73 o
   2   0  18       82.55       77.59       11.51 o
   4   0  18      106.82       92.09       12.73 o
   6   0  18      128.14      125.29       14.52 o
   8   0  18      336.42      328.43       21.84 o
  10   0  18      123.52      111.71       17.90 o
  12   0  18       -2.67        1.82       12.79 <
 -11   1  18       81.48       70.49       17.32 o
  -9   1  18       94.77      107.97       16.41 o
  -7   1  18      199.40      190.19       19.13 o
  -5   1  18      106.08      102.89       13.94 o
  -3   1  18      360.57      369.81       20.51 o
  -1   1  18      326.03      345.11       19.79 o
   1   1  18      218.07      228.09       15.77 o
   3   1  18      357.83      385.56       19.26 o
   5   1  18      163.21      164.09       15.26 o
   7   1  18      200.11      175.02       17.51 o
   9   1  18       44.63       41.18       12.84 o
  11   1  18        7.51       18.19       12.78 <
 -12   2  18       32.70       28.12       15.42 <
 -10   2  18       77.44       86.35       16.53 o
  -8   2  18      266.37      248.93       21.97 o
  -6   2  18      124.99      121.63       15.64 o
  -4   2  18      111.22      112.31       13.52 o
  -2   2  18      119.76      113.37       14.12 o
   0   2  18      255.92      259.95       17.82 o
   2   2  18      271.21      261.57       17.05 o
   4   2  18      113.43      114.66       13.10 o
   6   2  18      149.91      138.39       15.31 o
   8   2  18      112.68      120.73       15.07 o
  10   2  18       31.08       26.52       13.18 <
  12   2  18       10.13        5.43       13.74 <
 -11   3  18       28.94       32.02       14.77 <
  -9   3  18       80.64       71.87       15.71 o
  -7   3  18      105.88      100.81       15.43 o
  -5   3  18       56.97       57.92       12.15 o
  -3   3  18       42.79       39.32       10.94 o
  -1   3  18      505.67      492.41       23.23 o
   1   3  18      414.12      422.52       20.55 o
   3   3  18       35.94       37.89        9.56 o
   5   3  18       34.94       32.90        9.98 o
   7   3  18       52.37       62.43       12.01 o
   9   3  18       93.59       89.86       15.33 o
  11   3  18       28.51       21.77       13.86 <
 -12   4  18       11.34        0.92       13.65 <
 -10   4  18        7.68       11.21       11.92 <
  -8   4  18      192.30      172.91       19.88 o
  -6   4  18      260.41      246.56       20.10 o
  -4   4  18        1.87        1.92        8.18 <
  -2   4  18       29.68       30.74        9.64 o
   0   4  18       77.28       71.91       11.51 o
   2   4  18      121.85      111.96       12.98 o
   4   4  18       40.88       41.27       10.03 o
   6   4  18       54.54       45.53       11.89 o
   8   4  18        8.85       21.68        9.95 <
  10   4  18       -1.06        0.83       11.14 <
 -11   5  18       -0.67        0.09       12.67 <
  -9   5  18       31.70       22.95       13.25 <
  -7   5  18       22.11       20.40       11.29 <
  -5   5  18       -2.51        1.12        8.56 <
  -3   5  18       -4.23        0.37        9.64 <
  -1   5  18        3.40        3.51        7.72 <
   1   5  18       45.95       42.95       10.48 o
   3   5  18       -2.91        0.52        7.53 <
   5   5  18       -0.77        2.90        7.59 <
   7   5  18        3.60        0.41        8.95 <
   9   5  18       14.53       18.24       11.21 <
  11   5  18        9.38        3.50       12.43 <
 -12   6  18       17.11        6.90       14.26 <
 -10   6  18        7.64        1.19       13.15 <
  -8   6  18       -0.15        5.13        8.47 <
  -6   6  18       -3.07        0.04        9.61 <
  -4   6  18       44.28       42.36       11.25 o
  -2   6  18       12.32       11.58        8.45 <
   0   6  18       10.88       10.89        9.57 <
   2   6  18      -12.04        0.08        7.04 <
   4   6  18       43.61       47.53       10.73 o
   6   6  18        6.31        0.25        8.86 <
   8   6  18       -0.31        6.72        9.04 <
  10   6  18        0.53        1.57       11.23 <
 -11   7  18        1.58       13.64       12.99 <
  -9   7  18        3.31        0.82       11.21 <
  -7   7  18       -0.50        0.54       13.12 <
  -5   7  18        1.98        6.45       11.54 <
  -3   7  18       91.78       91.54       12.77 o
  -1   7  18       21.30       26.07        9.18 <
   1   7  18       16.74       21.27        9.90 <
   3   7  18       33.30       33.41       10.20 o
   5   7  18       14.01       11.40        9.22 <
   7   7  18        9.76       10.51       13.28 <
   9   7  18       10.17       14.04       10.70 <
  11   7  18       18.84       10.28       12.94 <
 -10   8  18       43.47       41.28       15.18 <
  -8   8  18       81.02       79.93       15.99 o
  -6   8  18      118.74      133.74       15.92 o
  -4   8  18       47.24       47.23       11.59 o
  -2   8  18       25.05       20.69        9.78 <
   0   8  18       28.09       25.57       10.12 <
   2   8  18      101.40      102.62       13.27 o
   4   8  18      280.54      297.81       18.96 o
   6   8  18       72.12       77.58       12.67 o
   8   8  18        5.18        0.88        9.93 <
  10   8  18        6.39        2.15       11.46 <
 -11   9  18       22.73       31.76       14.93 <
  -9   9  18       61.40       61.80       15.71 o
  -7   9  18      137.15      143.52       17.22 o
  -5   9  18       94.07      103.45       14.35 o
  -3   9  18      104.90      107.02       13.92 o
  -1   9  18      157.19      155.55       15.19 o
   1   9  18      133.93      132.30       14.57 o
   3   9  18      164.63      147.23       15.68 o
   5   9  18       97.10       94.00       13.59 o
   7   9  18       22.01       42.64       10.35 <
   9   9  18       25.84       33.78       12.12 <
  11   9  18       28.85       16.85       13.75 <
 -10  10  18       60.66       75.64       16.66 o
  -8  10  18       87.57       86.38       16.48 o
  -6  10  18       95.11      104.23       15.34 o
  -4  10  18      120.59      118.47       15.52 o
  -2  10  18      185.52      189.77       17.27 o
   0  10  18      191.60      200.08       16.37 o
   2  10  18      259.21      273.77       19.59 o
   4  10  18      112.14      108.37       14.00 o
   6  10  18       35.08       41.07       10.85 o
   8  10  18       26.14       36.11       11.54 <
  10  10  18       39.59       43.72       13.59 <
  -9  11  18      121.10      114.11       19.18 o
  -7  11  18      170.94      177.41       19.32 o
  -5  11  18      176.68      188.78       18.17 o
  -3  11  18      112.83      117.71       14.67 o
  -1  11  18       88.56       94.02       13.20 o
   1  11  18      116.45      116.69       13.99 o
   3  11  18      177.78      172.09       16.02 o
   5  11  18      157.13      179.46       16.01 o
   7  11  18       69.92       63.77       15.12 o
   9  11  18       50.97       46.66       15.12 o
 -10  12  18       76.08       80.78       17.60 o
  -8  12  18       62.20       84.29       15.28 o
  -6  12  18       42.35       36.20       12.69 o
  -4  12  18      106.47      112.80       15.29 o
  -2  12  18      383.45      396.24       22.41 o
   0  12  18      270.30      279.03       18.96 o
   2  12  18      141.87      142.69       16.22 o
   4  12  18       33.28       53.61       11.75 <
   6  12  18       18.80       43.34       11.30 <
   8  12  18       70.95       76.27       15.83 o
  10  12  18       63.18       46.42       16.50 o
  -9  13  18       47.89       61.36       16.03 o
  -7  13  18       47.23       53.08       14.21 o
  -5  13  18      101.33      113.51       15.33 o
  -3  13  18      230.86      224.88       19.11 o
  -1  13  18      143.09      146.93       15.56 o
   1  13  18       42.23       37.78       12.08 o
   3  13  18       85.72       86.69       14.45 o
   5  13  18       87.26       78.09       15.32 o
   7  13  18       87.69       88.50       16.35 o
   9  13  18       65.28       50.31       16.67 o
  -8  14  18       28.81       26.75       14.44 <
  -6  14  18       25.50       26.04       12.31 <
  -4  14  18       93.59       98.27       14.92 o
  -2  14  18      103.71      100.77       14.40 o
   0  14  18       54.41       54.99       13.12 o
   2  14  18       38.20       39.60       12.98 <
   4  14  18       81.54       69.76       14.71 o
   6  14  18       47.33       61.17       14.15 o
   8  14  18       15.77       22.50       12.70 <
  -9  15  18       15.88       14.12       14.13 <
  -7  15  18        9.05        7.76       13.07 <
  -5  15  18       45.78       23.94       12.76 o
  -3  15  18       92.51       87.75       14.31 o
  -1  15  18       79.11       99.06       14.74 o
   1  15  18       30.08       23.54       11.68 <
   3  15  18       -6.35        2.13        9.63 <
   5  15  18        7.59        6.79       11.46 <
   7  15  18       60.77       49.04       15.51 o
  -8  16  18       18.27        9.32       13.94 <
  -6  16  18        4.42        5.98       12.17 <
  -4  16  18       -9.23        4.53       10.54 <
  -2  16  18       10.08        6.83       11.15 <
   0  16  18       17.56       14.57       11.20 <
   2  16  18       15.98       13.59       12.15 <
   4  16  18       20.16       17.64       12.17 <
   6  16  18       23.56       18.48       13.15 <
   8  16  18        7.88        1.66       12.64 <
  -7  17  18       -0.10        1.85       12.71 <
  -5  17  18      -12.00        0.89       11.45 <
  -3  17  18      -13.05        1.41       10.73 <
  -1  17  18       -2.31        0.26       10.49 <
   1  17  18       -3.61        0.02        9.93 <
   3  17  18        7.23        0.08       10.99 <
   5  17  18        8.03        3.70       11.48 <
   7  17  18      -16.14        0.04       10.53 <
  -6  18  18        3.09        6.19       14.14 <
  -4  18  18       16.78       25.78       14.08 <
  -2  18  18       -5.30        0.89       11.80 <
   0  18  18        5.51        0.44       11.69 <
   2  18  18       -4.16        4.76       10.76 <
   4  18  18       11.48       26.16       12.27 <
   6  18  18       12.91        7.69       12.94 <
  -5  19  18       15.04       15.53       14.61 <
  -3  19  18       39.31       25.62       15.56 <
  -1  19  18       28.99       31.57       14.16 <
   1  19  18       10.94        3.27       12.24 <
   3  19  18       17.31        7.53       12.90 <
   5  19  18        7.17        2.80       11.99 <
  -4  20  18       37.89       38.33       15.56 <
  -2  20  18        2.97       22.34       13.16 <
   0  20  18       15.80        7.01       13.04 <
   2  20  18       41.76       29.01       14.29 <
   4  20  18       40.22       53.44       14.19 <
  -3  21  18       48.94       49.58       16.47 o
  -1  21  18        0.47       14.34       12.56 <
   1  21  18       10.15       22.47       12.92 <
 -11   1  19        5.22        5.14       13.08 <
  -9   1  19       21.38       20.19       13.18 <
  -7   1  19       33.20       29.07       11.93 <
  -5   1  19        2.34        4.77        8.90 <
  -3   1  19       26.79       19.42       10.00 <
  -1   1  19        6.30        6.09        8.71 <
   1   1  19       97.84       93.89       12.42 o
   3   1  19       77.30       71.78       11.76 o
   5   1  19       52.35       49.62       11.28 o
   7   1  19        3.44        1.55        9.06 <
   9   1  19        1.56        0.25        9.95 <
  11   1  19        7.66        5.69       13.42 <
 -12   2  19       35.85       31.68       15.53 <
 -10   2  19       11.17       16.64       10.56 <
  -8   2  19       -0.21        1.00       10.55 <
  -6   2  19       51.11       51.58       12.59 o
  -4   2  19      189.56      190.08       17.10 o
  -2   2  19      148.87      157.13       15.04 o
   0   2  19        1.83        4.78        7.88 <
   2   2  19       44.07       38.38       10.14 o
   4   2  19       40.46       38.09       10.44 o
   6   2  19       86.51       79.75       13.33 o
   8   2  19       68.42       69.39       13.72 o
  10   2  19       19.80       15.70       12.43 <
 -11   3  19       58.65       56.02       16.57 o
  -9   3  19       53.39       55.78       15.11 o
  -7   3  19       65.10       69.14       13.93 o
  -5   3  19      103.08      104.59       14.60 o
  -3   3  19      177.18      172.22       17.00 o
  -1   3  19      134.96      137.36       14.29 o
   1   3  19      130.72      124.71       13.81 o
   3   3  19      202.62      199.00       16.02 o
   5   3  19      289.66      278.72       19.46 o
   7   3  19       52.91       57.68       12.36 o
   9   3  19       12.73       11.74       11.16 <
  11   3  19       14.92       16.42       13.42 <
 -10   4  19       80.74       69.80       17.18 o
  -8   4  19      108.68       92.26       16.85 o
  -6   4  19      244.83      235.23       20.22 o
  -4   4  19      298.57      286.08       20.64 o
  -2   4  19      221.73      203.76       17.21 o
   0   4  19       53.89       52.81       11.40 o
   2   4  19       82.17       79.91       11.99 o
   4   4  19      206.51      225.21       16.82 o
   6   4  19      114.72       96.69       14.72 o
   8   4  19       69.72       69.92       13.92 o
  10   4  19       35.70       43.31       13.74 <
 -11   5  19       51.83       64.31       16.37 o
  -9   5  19       38.88       46.84       14.19 <
  -7   5  19      101.31       81.81       15.84 o
  -5   5  19      290.36      287.61       21.09 o
  -3   5  19      379.53      360.70       21.51 o
  -1   5  19      147.51      143.87       14.65 o
   1   5  19      176.21      182.01       15.88 o
   3   5  19      200.00      205.51       17.06 o
   5   5  19      330.00      327.49       20.68 o
   7   5  19      107.91      111.78       14.98 o
   9   5  19       45.60       42.35       13.27 o
  11   5  19       25.08       28.75       14.01 <
 -10   6  19      138.96      133.56       20.28 o
  -8   6  19      171.98      160.38       19.55 o
  -6   6  19      249.78      255.24       20.96 o
  -4   6  19       97.70       94.49       13.90 o
  -2   6  19       73.55       67.98       12.13 o
   0   6  19      292.06      286.73       18.70 o
   2   6  19      311.87      295.61       19.62 o
   4   6  19      156.04      149.73       15.77 o
   6   6  19       91.84       80.17       13.86 o
   8   6  19       20.44       21.58       11.40 <
  10   6  19       46.20       37.76       14.43 o
 -11   7  19       67.18       61.79       17.95 o
  -9   7  19       79.88       66.48       16.91 o
  -7   7  19      110.83      103.60       16.86 o
  -5   7  19      303.56      300.58       21.22 o
  -3   7  19      159.81      168.66       16.25 o
  -1   7  19      223.58      225.57       17.49 o
   1   7  19      208.78      213.53       18.41 o
   3   7  19      276.92      292.11       18.92 o
   5   7  19      138.96      133.95       15.45 o
   7   7  19       43.58       56.81       12.19 o
   9   7  19       37.20       38.87       13.02 <
  11   7  19       35.66       33.10       14.21 <
 -10   8  19       30.63       17.29       14.77 <
  -8   8  19       49.41       45.26       14.58 o
  -6   8  19       85.03       72.07       14.66 o
  -4   8  19      189.22      189.83       17.67 o
  -2   8  19      177.23      170.20       16.71 o
   0   8  19      102.32       90.24       13.64 o
   2   8  19       92.18      106.08       13.38 o
   4   8  19       78.57       68.84       12.80 o
   6   8  19       61.87       58.43       12.76 o
   8   8  19       21.89       22.51       11.57 <
  10   8  19       43.55       46.69       14.29 o
  -9   9  19       46.70       56.40       15.16 o
  -7   9  19       55.90       50.45       13.94 o
  -5   9  19       48.70       49.77       12.48 o
  -3   9  19       39.59       54.97       11.62 o
  -1   9  19       76.71       79.93       13.12 o
   1   9  19       46.05       41.62       11.09 o
   3   9  19      110.57      108.84       13.96 o
   5   9  19       55.09       57.88       12.01 o
   7   9  19       -1.98        2.70        9.40 <
   9   9  19        2.54        3.60       10.67 <
 -10  10  19        5.96        6.21       17.31 <
  -8  10  19       -2.99        1.64       11.23 <
  -6  10  19        2.84        2.62       10.39 <
  -4  10  19      132.36      132.58       16.53 o
  -2  10  19      119.64      127.57       15.00 o
   0  10  19       15.23       13.11        9.51 <
   2  10  19       -5.47        4.31        8.12 <
   4  10  19       55.17       42.60       11.94 o
   6  10  19       30.14       30.03       10.99 <
   8  10  19       17.82       12.09       11.48 <
  10  10  19        9.24        3.31       13.17 <
  -9  11  19        3.11        3.67       12.34 <
  -7  11  19       -8.68        1.69       10.03 <
  -5  11  19        1.99        2.16       10.02 <
  -3  11  19       34.90       35.05       11.67 o
  -1  11  19        3.77        3.54        8.77 <
   1  11  19       22.96       25.61        9.83 <
   3  11  19       -7.08        2.44        7.79 <
   5  11  19       -8.22        5.27        8.16 <
   7  11  19       -4.15        0.35       10.48 <
   9  11  19        0.47        0.73       11.89 <
 -10  12  19       -8.42        0.50       13.55 <
  -8  12  19       -4.41        7.54       14.83 <
  -6  12  19        3.02       10.35       10.84 <
  -4  12  19        1.73        0.53       10.06 <
  -2  12  19        3.92        0.14        9.15 <
   0  12  19        5.43        2.91        8.98 <
   2  12  19        3.01        3.20       10.45 <
   4  12  19        8.69        8.64       16.07 <
   6  12  19       -6.30        0.05       10.26 <
   8  12  19        2.97        5.58        8.99 <
  -9  13  19       24.27       26.97       14.79 <
  -7  13  19       38.54       53.14       13.97 <
  -5  13  19        4.41        1.30       10.48 <
  -3  13  19       16.85        8.65       10.53 <
  -1  13  19       68.27       64.14       12.69 o
   1  13  19      129.99      146.59       17.05 o
   3  13  19       40.07       47.84       12.77 o
   5  13  19        3.70        3.27       10.10 <
   7  13  19      -14.11        4.07       10.14 <
   9  13  19       -4.60        8.53       16.42 <
  -8  14  19       29.98       27.04       14.89 <
  -6  14  19       43.99       45.61       14.14 o
  -4  14  19       66.81       65.51       14.00 o
  -2  14  19       89.78       81.11       14.44 o
   0  14  19       84.96       89.18       15.26 o
   2  14  19        0.73        1.68       10.81 <
   4  14  19       12.04        1.54       12.35 <
   6  14  19       30.71       30.82       13.68 <
   8  14  19       40.22       39.09       14.43 <
  -7  15  19       70.01       64.05       17.23 o
  -5  15  19       29.34       40.16       12.67 <
  -3  15  19       57.18       67.91       14.72 o
  -1  15  19       89.64      106.10       15.71 o
   1  15  19       89.44      102.66       15.62 o
   3  15  19       31.22       29.32       12.70 <
   5  15  19       10.25       25.31       16.69 <
   7  15  19       45.78       43.16       15.04 o
  -6  16  19       57.70       59.56       15.98 o
  -4  16  19       21.01       29.45       13.27 <
  -2  16  19       39.29       52.85       13.62 <
   0  16  19       92.10      104.42       15.82 o
   2  16  19       82.81       79.41       16.70 o
   4  16  19       70.73       81.60       15.39 o
   6  16  19       33.49       26.32       14.03 <
  -7  17  19       36.47       51.70       15.90 <
  -5  17  19       79.38       86.87       18.64 o
  -3  17  19      125.18      117.42       18.50 o
  -1  17  19       84.55      105.81       16.10 o
   1  17  19       39.13       41.49       13.57 <
   3  17  19       18.55       30.52       12.40 <
   5  17  19       46.29       49.01       15.16 o
  -6  18  19       54.28       51.98       18.12 o
  -4  18  19       50.27       60.64       16.82 o
  -2  18  19       18.45       29.48       13.50 <
   0  18  19       58.91       61.94       14.67 o
   2  18  19       75.96       79.80       15.95 o
   4  18  19       39.14       41.94       14.48 <
  -5  19  19       43.36       46.23       17.37 <
  -3  19  19       12.61        8.09       13.54 <
  -1  19  19       28.09       23.63       14.56 <
   1  19  19       70.78       60.00       16.83 o
   3  19  19       48.13       42.21       15.20 o
  -2  20  19       14.49       28.21       13.78 <
   0  20  19       31.52       38.21       14.84 <
   2  20  19       43.26       44.22       15.45 <
 -10   0  20       31.67       29.62       14.53 <
  -8   0  20      136.20      143.83       18.54 o
  -6   0  20      405.13      417.25       24.48 o
  -4   0  20      228.52      223.33       18.79 o
  -2   0  20      246.97      241.60       19.41 o
   0   0  20        8.54       15.21        8.82 <
   2   0  20       90.97       67.82       12.43 o
   4   0  20      165.67      148.01       15.61 o
   6   0  20      221.51      212.88       18.31 o
   8   0  20      144.16      135.94       17.74 o
  10   0  20       15.91       21.24       12.82 <
 -11   1  20       24.53       32.96       14.67 <
  -9   1  20       88.82       86.94       16.98 o
  -7   1  20      139.47      128.15       17.81 o
  -5   1  20      210.12      219.18       18.84 o
  -3   1  20      204.08      203.52       17.74 o
  -1   1  20      261.05      273.44       18.49 o
   1   1  20      363.28      376.26       20.54 o
   3   1  20       79.66       79.01       12.33 o
   5   1  20       59.17       69.66       12.07 o
   7   1  20       74.41       72.10       13.82 o
   9   1  20       79.81       90.91       15.76 o
  11   1  20       47.06       33.08       15.17 o
 -10   2  20       46.09       39.93       15.50 o
  -8   2  20      151.26      151.19       18.96 o
  -6   2  20      172.26      171.83       18.43 o
  -4   2  20      100.17      104.51       14.32 o
  -2   2  20       65.20       64.94       12.11 o
   0   2  20      383.25      372.53       21.38 o
   2   2  20      357.84      359.70       20.34 o
   4   2  20       35.75       31.56       10.44 o
   6   2  20       51.69       54.80       12.22 o
   8   2  20       72.15       69.98       14.52 o
  10   2  20       59.17       47.77       15.37 o
 -11   3  20       16.09       15.30       14.31 <
  -9   3  20       23.11       26.75       13.57 <
  -7   3  20       84.39       81.84       15.21 o
  -5   3  20      120.36      113.42       15.58 o
  -3   3  20       81.18       80.81       13.03 o
  -1   3  20      107.55       99.11       14.37 o
   1   3  20       66.32       55.43       11.76 o
   3   3  20       61.88       55.29       11.64 o
   5   3  20       36.07       33.08       11.20 o
   7   3  20       73.32       67.34       13.85 o
   9   3  20       31.54       25.94       12.72 <
  11   3  20        2.79        5.60       12.36 <
 -10   4  20       41.99       36.35       15.14 <
  -8   4  20       84.19       82.21       16.27 o
  -6   4  20       12.46       11.00       10.52 <
  -4   4  20        8.26        5.39        9.57 <
  -2   4  20       -1.42        1.58        8.50 <
   0   4  20      251.23      238.92       18.71 o
   2   4  20      218.79      217.23       17.54 o
   4   4  20        0.85        5.25        8.53 <
   6   4  20        2.55        5.00       12.85 <
   8   4  20       22.48       22.56       11.91 <
  10   4  20       39.82       30.90       14.13 <
 -11   5  20       -3.30        0.08       12.81 <
  -9   5  20       -3.58        3.06       11.15 <
  -7   5  20       25.09       18.05       12.11 <
  -5   5  20       11.50       11.39       10.72 <
  -3   5  20        8.88        3.45        9.09 <
  -1   5  20        1.55        5.10        9.99 <
   1   5  20       41.86       42.30       10.93 o
   3   5  20        7.50       16.70       12.58 <
   5   5  20       -0.97        1.75        8.74 <
   7   5  20       20.29       10.31       10.76 <
   9   5  20       11.58        6.44       10.72 <
 -10   6  20       -4.19        1.15       12.83 <
  -8   6  20        0.35        0.83       10.92 <
  -6   6  20       -5.56        0.76        9.09 <
  -4   6  20       25.23       26.70       11.01 <
  -2   6  20       19.41       17.93       10.05 <
   0   6  20       27.87       11.89       11.16 <
   2   6  20        0.58        4.00        7.33 <
   4   6  20        0.05        0.18        8.59 <
   6   6  20       16.28        7.61       10.11 <
   8   6  20        4.09        0.93       10.72 <
  10   6  20        4.24        1.22       11.83 <
  -9   7  20        2.87        8.84       12.36 <
  -7   7  20        9.85       17.15       11.99 <
  -5   7  20       68.96       81.61       13.72 o
  -3   7  20       52.80       56.69       12.22 o
  -1   7  20        3.35        1.43        8.80 <
   1   7  20       -3.90        0.77        9.00 <
   3   7  20       21.30       33.23       10.14 <
   5   7  20       49.14       54.07       11.87 o
   7   7  20        3.59       11.67        9.94 <
   9   7  20       -2.09        0.32       10.85 <
 -10   8  20       47.57       39.83       16.52 <
  -8   8  20       31.82       32.70       14.22 <
  -6   8  20        5.39        2.29       10.54 <
  -4   8  20       45.83       43.10       12.08 o
  -2   8  20      102.47      104.51       14.49 o
   0   8  20       90.64       95.40       13.32 o
   2   8  20       78.75       82.89       12.99 o
   4   8  20       12.83       15.65        9.44 <
   6   8  20        3.94        7.03       12.88 <
   8   8  20       15.25       13.47       11.53 <
  10   8  20       12.19       21.25       12.65 <
  -9   9  20       72.87       73.83       17.21 o
  -7   9  20       28.22       32.92       13.38 <
  -5   9  20       59.47       65.70       13.89 o
  -3   9  20       81.95       85.77       14.10 o
  -1   9  20       78.30       93.04       13.28 o
   1   9  20      113.64      118.62       15.55 o
   3   9  20      105.20      119.29       14.06 o
   5   9  20       37.62       40.89       11.42 o
   7   9  20       43.99       41.71       12.72 o
   9   9  20       -1.03       14.25       11.14 <
 -10  10  20       52.48       56.92       17.07 o
  -8  10  20       70.84       68.79       16.35 o
  -6  10  20       75.72       83.97       15.40 o
  -4  10  20      135.86      136.90       16.98 o
  -2  10  20      126.24      115.22       15.85 o
   0  10  20      158.37      149.16       16.49 o
   2  10  20      110.30       97.46       14.52 o
   4  10  20       53.56       53.91       12.09 o
   6  10  20       80.88       75.08       14.37 o
   8  10  20       40.18       46.36       13.16 o
  -9  11  20       70.20       76.03       17.41 o
  -7  11  20       52.99       69.14       15.15 o
  -5  11  20       33.68       33.73       12.58 <
  -3  11  20      102.84      101.70       15.37 o
  -1  11  20      298.38      287.17       20.19 o
   1  11  20      276.00      274.92       20.00 o
   3  11  20       65.26       66.84       12.59 o
   5  11  20       20.78       25.87       11.69 <
   7  11  20       41.85       41.79       13.94 o
   9  11  20       24.93       35.82       14.96 <
  -8  12  20       51.30       48.65       15.52 o
  -6  12  20       59.88       56.37       14.92 o
  -4  12  20      137.36      144.26       17.20 o
  -2  12  20      186.91      179.33       18.31 o
   0  12  20       80.96       93.12       13.51 o
   2  12  20       45.59       40.99       13.01 o
   4  12  20       99.34      105.60       16.14 o
   6  12  20      151.79      127.61       19.48 o
   8  12  20       51.08       50.43       15.64 o
  -7  13  20       63.80       57.64       15.66 o
  -5  13  20       64.95       59.63       14.78 o
  -3  13  20      105.43      105.37       15.38 o
  -1  13  20       72.51       82.13       13.48 o
   1  13  20       71.91       60.51       14.80 o
   3  13  20       43.04       41.35       13.02 o
   5  13  20       61.66       54.86       15.11 o
   7  13  20       59.31       41.96       15.75 o
  -8  14  20       31.46       26.34       15.41 <
  -6  14  20       51.64       53.38       14.86 o
  -4  14  20       34.43       27.31       13.01 <
  -2  14  20       80.82       70.76       15.94 o
   0  14  20       87.88       89.40       15.62 o
   2  14  20       32.93       43.55       12.85 <
   4  14  20       35.65       38.42       13.44 <
   6  14  20       30.00       28.99       13.92 <
  -7  15  20       15.32       23.10       16.18 <
  -5  15  20       36.36       41.29       13.49 <
  -3  15  20       43.61       43.76       14.13 o
  -1  15  20        1.91        3.67       10.83 <
   1  15  20       -1.38        3.86        9.51 <
   3  15  20       17.95       11.68       12.25 <
   5  15  20       71.38       68.33       16.17 o
   7  15  20       35.85       31.49       14.83 <
  -6  16  20        3.57        2.13       13.21 <
  -4  16  20       -0.26        0.61       11.89 <
  -2  16  20        5.10        2.02       16.69 <
   0  16  20        8.43       18.44       11.09 <
   2  16  20        3.26       15.36       12.38 <
   4  16  20        4.59        0.62       11.69 <
   6  16  20        1.27        0.13       12.06 <
  -5  17  20        5.02        0.51       15.31 <
  -3  17  20        8.67       13.48       12.89 <
  -1  17  20        3.90        1.08       11.58 <
   1  17  20       -2.63        2.99       10.64 <
   3  17  20       13.52        6.85       12.10 <
   5  17  20       -8.43        1.17       11.17 <
  -4  18  20       -5.47        3.02       15.14 <
  -2  18  20        7.10        2.98       13.02 <
   0  18  20       19.57        1.28       13.03 <
   2  18  20       -0.02        2.72       11.49 <
   4  18  20        3.44        2.67       11.86 <
  -3  19  20       20.53       37.30       14.48 <
  -1  19  20      -14.72        3.95       11.44 <
   1  19  20       -3.59        0.33       16.88 <
   3  19  20        2.03        7.22       12.47 <
   0  20  20       18.78        8.16       14.30 <
 -11   1  21        8.70        5.62       13.70 <
  -9   1  21        0.96        2.24       12.21 <
  -7   1  21       -0.09        0.25       13.93 <
  -5   1  21       20.47       14.44       10.81 <
  -3   1  21       29.90       30.78       11.51 <
  -1   1  21       11.51       12.59        9.35 <
   1   1  21       26.30       28.07       10.01 <
   3   1  21        0.08        0.78        8.39 <
   5   1  21       -3.63        0.27        8.33 <
   7   1  21        3.47        7.93       10.09 <
   9   1  21        3.68        5.53       11.50 <
 -10   2  21        3.09        1.92       13.12 <
  -8   2  21       36.21       19.74       14.03 <
  -6   2  21       97.98      105.93       15.66 o
  -4   2  21       56.01       71.99       13.14 o
  -2   2  21       36.52       41.03       10.97 o
   0   2  21       16.57       19.94        9.45 <
   2   2  21       58.52       43.82       11.78 o
   4   2  21       85.91       90.70       13.47 o
   6   2  21       56.73       64.08       12.90 o
   8   2  21       -5.15        2.03       11.22 <
  10   2  21       -2.18        1.87       12.19 <
  -9   3  21       12.44       21.58       13.23 <
  -7   3  21       60.68       59.91       14.60 o
  -5   3  21      156.74      158.55       17.45 o
  -3   3  21      181.56      179.88       17.42 o
  -1   3  21      168.88      170.99       17.25 o
   1   3  21       20.28       16.70        9.53 <
   3   3  21      113.57      112.65       14.64 o
   5   3  21       64.57       73.15       13.01 o
   7   3  21       31.47       33.64       12.10 <
   9   3  21       10.73       13.62       11.89 <
 -10   4  21       30.43       23.27       14.74 <
  -8   4  21       46.28       45.09       14.69 o
  -6   4  21       31.33       36.29       12.16 <
  -4   4  21      171.44      174.69       17.38 o
  -2   4  21      118.80      133.67       14.94 o
   0   4  21       90.19       74.15       13.70 o
   2   4  21      139.72      140.42       15.63 o
   4   4  21       70.91       67.73       12.88 o
   6   4  21       63.85       60.30       13.26 o
   8   4  21       32.69       35.14       12.98 <
  10   4  21       32.61       34.61       14.17 <
  -9   5  21      120.63      129.11       19.40 o
  -7   5  21      166.40      164.06       19.51 o
  -5   5  21      132.83      144.86       16.33 o
  -3   5  21      178.24      170.09       17.71 o
  -1   5  21      120.84      116.81       14.87 o
   1   5  21      118.30      116.69       14.86 o
   3   5  21      279.30      288.16       19.61 o
   5   5  21      187.13      172.65       17.90 o
   7   5  21       29.07       35.94       11.82 <
   9   5  21        3.06        7.99       11.77 <
 -10   6  21       65.86       65.71       17.66 o
  -8   6  21       21.30       29.21       14.12 <
  -6   6  21       10.15       20.78       11.39 <
  -4   6  21      134.39      123.38       16.43 o
  -2   6  21      389.94      379.92       23.14 o
   0   6  21      260.20      257.70       20.59 o
   2   6  21       94.62       91.57       13.84 o
   4   6  21       80.44       96.83       13.52 o
   6   6  21       35.60       39.06       11.93 o
   8   6  21       59.05       67.01       14.62 o
  10   6  21       62.79       54.33       16.13 o
  -9   7  21       95.88      103.02       19.01 o
  -7   7  21       88.91       79.45       16.94 o
  -5   7  21       45.66       48.47       12.75 o
  -3   7  21      150.64      149.30       16.71 o
  -1   7  21      105.57      111.89       14.89 o
   1   7  21      105.38      115.23       14.54 o
   3   7  21      135.80      130.92       15.70 o
   5   7  21       86.47       88.97       14.25 o
   7   7  21       55.32       50.68       13.75 o
   9   7  21        7.84       13.85       11.91 <
 -10   8  21       71.82       65.14       17.64 o
  -8   8  21       77.42       68.29       17.00 o
  -6   8  21       46.26       41.14       13.93 o
  -4   8  21       80.34       74.73       14.93 o
  -2   8  21      103.96       96.85       15.14 o
   0   8  21       71.52       74.55       13.09 o
   2   8  21       73.94       65.95       13.05 o
   4   8  21       97.12       99.53       14.47 o
   6   8  21       43.35       47.05       12.97 o
   8   8  21       29.50       39.24       12.93 <
  -9   9  21       18.37       12.66       14.38 <
  -7   9  21        6.01        1.03       12.37 <
  -5   9  21        1.99       16.97       10.74 <
  -3   9  21      166.66      158.65       17.89 o
  -1   9  21       92.79       94.95       14.23 o
   1   9  21       16.50       14.47       10.93 <
   3   9  21        0.26       12.32        9.09 <
   5   9  21       56.23       49.43       13.13 o
   7   9  21       22.25       25.94       11.81 <
   9   9  21       10.62       15.35       12.13 <
  -8  10  21       -3.80        7.91       11.78 <
  -6  10  21       24.69       32.61       13.22 <
  -4  10  21       26.21       30.34       11.72 <
  -2  10  21       24.35       18.11       11.54 <
   0  10  21        1.53        0.48        8.48 <
   2  10  21       19.01        7.27       10.23 <
   4  10  21       28.87       30.75       11.14 <
   6  10  21       46.52       41.70       13.13 o
   8  10  21        5.31        1.76       12.17 <
  -9  11  21      -11.65        0.05       11.90 <
  -7  11  21       -4.31        4.62       14.79 <
  -5  11  21       13.83       15.73       11.96 <
  -3  11  21        8.60       11.42       10.49 <
  -1  11  21        5.81        1.04        9.68 <
   1  11  21        2.02        2.91       11.78 <
   3  11  21        3.89        3.54        9.82 <
   5  11  21       14.23       11.98       12.00 <
   7  11  21       -7.31        5.54       10.74 <
  -8  12  21        4.41        5.35       12.66 <
  -6  12  21       -6.65        0.08       10.93 <
  -4  12  21       -7.32        3.12       10.06 <
  -2  12  21        3.95        0.60        9.72 <
   0  12  21       24.15       22.49       10.94 <
   2  12  21       15.08       21.20       11.37 <
   4  12  21       -1.70        2.49       10.72 <
   6  12  21       -3.73        2.32       11.87 <
   8  12  21       -0.63        2.28       11.70 <
  -7  13  21       19.63       18.09       13.49 <
  -5  13  21       13.85       10.37       12.14 <
  -3  13  21        4.92       13.04       10.16 <
  -1  13  21       41.25       48.65       13.67 o
   1  13  21       53.00       49.08       15.38 o
   3  13  21        4.72        3.50       11.12 <
   5  13  21        7.92        3.12       11.95 <
   7  13  21        6.37        6.41       13.04 <
  -6  14  21       24.29       31.05       13.92 <
  -4  14  21       11.00        9.96       11.48 <
  -2  14  21       12.62        8.18       12.02 <
   0  14  21       15.30       21.88       12.15 <
   2  14  21       31.71       43.18       13.20 <
   4  14  21       20.57       31.60       13.28 <
   6  14  21       16.82       24.89       13.38 <
  -7  15  21       57.66       48.21       19.34 o
  -5  15  21       54.78       73.56       14.85 o
  -3  15  21       25.03       34.75       13.76 <
  -1  15  21       49.28       44.45       14.74 o
   1  15  21       43.33       63.31       14.24 o
   3  15  21       35.37       33.73       13.91 <
   5  15  21       20.24       26.88       13.76 <
  -6  16  21       39.35       53.18       17.68 <
  -4  16  21       40.21       47.78       14.92 <
  -2  16  21       47.52       83.78       15.18 o
   0  16  21       43.03       51.62       14.15 o
   2  16  21       62.38       60.68       15.93 o
   4  16  21        4.92       19.20       12.17 <
  -5  17  21       65.19       80.42       18.65 o
  -3  17  21        8.70       26.51       13.18 <
  -1  17  21      -11.07        9.30       10.76 <
   1  17  21       42.52       34.47       14.74 <
   3  17  21       67.25       84.15       16.27 o
  -2  18  21       33.38       33.15       14.97 <
   0  18  21       38.05       34.87       14.76 <
   2  18  21       64.14       54.54       16.30 o
  -1  19  21       35.03       18.60       15.80 <
 -10   0  22       27.30       32.10       15.05 <
  -8   0  22      101.60      104.44       17.95 o
  -6   0  22      281.03      261.90       24.18 o
  -4   0  22       92.05       93.56       14.64 o
  -2   0  22       13.94       13.76        9.63 <
   0   0  22      201.93      215.58       17.73 o
   2   0  22      476.38      478.31       24.46 o
   4   0  22      288.10      261.50       20.30 o
   6   0  22        8.27       20.08       10.25 <
   8   0  22        4.04       16.52       11.46 <
  10   0  22       51.94       41.41       15.46 o
  -9   1  22       23.96       26.55       14.25 <
  -7   1  22      119.80      117.59       18.01 o
  -5   1  22      214.23      214.72       20.00 o
  -3   1  22      130.28      122.35       16.85 o
  -1   1  22       63.40       72.51       12.54 o
   1   1  22       88.17       81.74       13.58 o
   3   1  22      122.70      122.54       15.07 o
   5   1  22       89.32       84.61       14.31 o
   7   1  22      102.07       82.89       16.33 o
   9   1  22       35.96       34.02       14.68 <
 -10   2  22       18.12       16.85       14.37 <
  -8   2  22       68.43       61.07       16.42 o
  -6   2  22      108.23      119.92       16.78 o
  -4   2  22       85.75       82.47       15.31 o
  -2   2  22       43.17       42.83       12.21 o
   0   2  22      170.68      176.11       16.89 o
   2   2  22      130.08      132.29       15.13 o
   4   2  22       68.13       53.60       13.13 o
   6   2  22       29.25       24.55       11.49 <
   8   2  22       21.38       34.57       12.75 <
  -9   3  22       36.28       43.56       15.00 <
  -7   3  22       99.96       95.25       17.25 o
  -5   3  22       61.08       48.59       14.38 o
  -3   3  22       16.65       14.54       10.09 <
  -1   3  22       65.70       69.31       13.43 o
   1   3  22      174.89      162.36       17.21 o
   3   3  22       89.15       88.56       14.28 o
   5   3  22       34.25       35.82       11.74 <
   7   3  22       11.77        7.55       11.12 <
   9   3  22       20.74       19.61       13.07 <
 -10   4  22        1.18        9.16       12.61 <
  -8   4  22       13.97        6.57       13.14 <
  -6   4  22       36.91       35.60       13.67 <
  -4   4  22       17.13       15.05       10.54 <
  -2   4  22       66.28       56.42       13.05 o
   0   4  22       18.60       27.92       10.21 <
   2   4  22       19.70       17.49       10.43 <
   4   4  22        8.76       10.82        9.99 <
   6   4  22       -2.55        5.36       11.26 <
   8   4  22       27.68       23.28       13.00 <
  -9   5  22       18.94       10.80       14.47 <
  -7   5  22       10.89       10.65       13.16 <
  -5   5  22       -1.08        1.01       10.30 <
  -3   5  22        0.39        0.13        9.37 <
  -1   5  22       -0.25        4.53       10.24 <
   1   5  22       31.20       24.14       11.12 <
   3   5  22       10.37        1.73        9.70 <
   5   5  22       -4.43        0.07       10.38 <
   7   5  22       -5.41        0.14       10.20 <
   9   5  22        2.09        8.16       15.76 <
  -8   6  22        3.43        1.25       15.00 <
  -6   6  22       -5.06        0.21       10.88 <
  -4   6  22        2.62        2.20        9.95 <
  -2   6  22        4.15        3.85        9.41 <
   0   6  22       -2.55        0.09       10.45 <
   2   6  22       10.96        6.26        9.71 <
   4   6  22        0.37        5.03        9.10 <
   6   6  22       16.45       11.91       11.29 <
   8   6  22       -5.23        0.28       10.46 <
  -9   7  22       16.30       29.39       14.42 <
  -7   7  22       28.73       24.29       13.91 <
  -5   7  22       12.16        3.20       11.44 <
  -3   7  22       -2.62        0.40        9.77 <
  -1   7  22        8.88       12.16        9.64 <
   1   7  22       48.85       54.15       12.12 o
   3   7  22       11.74       30.17       10.47 <
   5   7  22       13.47       11.47       10.56 <
   7   7  22       -1.07        0.35       15.16 <
   9   7  22        2.86        0.35       11.88 <
  -8   8  22       13.25       14.74       15.64 <
  -6   8  22       21.15       20.75       13.07 <
  -4   8  22       67.44       56.77       14.69 o
  -2   8  22      117.23      118.01       16.11 o
   0   8  22       17.83       29.79       11.98 <
   2   8  22        0.93        0.97        8.87 <
   4   8  22       38.46       45.40       12.06 o
   6   8  22       32.67       47.94       12.42 <
   8   8  22       26.92       22.84       13.14 <
  -9   9  22       38.37       50.49       15.57 <
  -7   9  22       43.48       41.36       15.10 <
  -5   9  22       17.03       17.37       13.02 <
  -3   9  22       48.09       44.43       13.31 o
  -1   9  22      109.74      115.71       15.74 o
   1   9  22       81.73       95.11       13.96 o
   3   9  22       26.36       27.70       11.15 <
   5   9  22       31.59       31.85       12.44 <
   7   9  22        8.74       12.85       11.45 <
  -8  10  22       62.25       73.57       16.91 o
  -6  10  22       31.78       49.60       13.76 <
  -4  10  22        8.70       18.82       11.61 <
  -2  10  22       86.15       88.64       15.10 o
   0  10  22      177.41      144.82       18.16 o
   2  10  22       49.06       61.37       12.29 o
   4  10  22       53.32       54.21       13.05 o
   6  10  22       52.79       64.17       15.06 o
   8  10  22       34.06       39.50       15.09 <
  -7  11  22       40.39       38.26       15.15 <
  -5  11  22       62.22       68.75       15.27 o
  -3  11  22      165.77      156.68       18.82 o
  -1  11  22      154.94      149.87       17.69 o
   1  11  22       26.68       37.06       12.76 <
   3  11  22       20.92       16.00       12.36 <
   5  11  22       43.10       58.40       14.27 o
   7  11  22       49.82       52.78       15.67 o
  -6  12  22       66.76       77.60       16.15 o
  -4  12  22       74.39       68.31       15.59 o
  -2  12  22       30.98       43.94       12.41 <
   0  12  22       50.96       60.42       13.05 o
   2  12  22       85.21       76.72       16.33 o
   4  12  22       58.82       56.76       15.27 o
   6  12  22       41.55       45.09       15.08 <
  -7  13  22       30.88       30.70       14.67 <
  -5  13  22       76.73       71.04       16.29 o
  -3  13  22       45.83       56.53       13.48 o
  -1  13  22       86.49       94.18       16.57 o
   1  13  22       43.89       60.40       15.38 <
   3  13  22       49.50       55.43       14.94 o
   5  13  22       29.04       23.17       13.63 <
  -6  14  22       27.49       38.72       14.31 <
  -4  14  22       37.69       47.62       14.22 <
  -2  14  22       29.82       33.85       14.01 <
   0  14  22       26.59       13.08       13.26 <
   2  14  22       22.68       20.81       13.10 <
   4  14  22       21.19       25.71       13.69 <
   6  14  22       37.58       33.84       14.96 <
  -5  15  22       38.63       15.68       15.38 <
  -3  15  22       -7.55        1.15       11.81 <
  -1  15  22       12.88       13.33       12.81 <
   1  15  22       42.82       46.94       16.05 <
   3  15  22       31.18       37.93       13.80 <
   5  15  22        2.72        3.96       19.74 <
  -4  16  22       27.19        5.88       14.89 <
  -2  16  22        1.62        4.05       11.72 <
   0  16  22        6.28        9.63       12.27 <
   2  16  22       15.31        4.32       13.24 <
   4  16  22        7.99        1.01       13.01 <
  -3  17  22        4.37        0.06       13.12 <
  -1  17  22       10.27        5.71       13.14 <
   1  17  22        2.04        3.56       14.40 <
   3  17  22        9.57        0.05       13.24 <
  -9   1  23        0.71        4.86       12.70 <
  -7   1  23        9.01       11.49       12.53 <
  -5   1  23       47.81       47.14       13.58 o
  -3   1  23       22.92       18.42       11.81 <
  -1   1  23        2.56        0.69       10.42 <
   1   1  23        2.88        1.94        9.34 <
   3   1  23        9.29        0.23        9.69 <
   5   1  23       32.43       33.07       11.96 <
   7   1  23       17.64       19.56       12.12 <
   9   1  23        3.00        0.52       12.20 <
  -8   2  23       18.03       11.38       13.81 <
  -6   2  23       -0.05        8.04       11.01 <
  -4   2  23       20.03       21.32       13.69 <
  -2   2  23       30.02       30.41       11.93 <
   0   2  23       46.48       46.62       11.96 o
   2   2  23       78.20       80.76       13.99 o
   4   2  23       28.47       30.65       11.56 <
   6   2  23        1.03        1.15       10.13 <
   8   2  23        9.02        8.82       12.20 <
  -9   3  23       53.26       42.61       16.57 o
  -7   3  23       87.15       71.03       17.17 o
  -5   3  23       78.67       89.79       16.37 o
  -3   3  23       51.51       58.58       12.67 o
  -1   3  23        5.74        2.11        9.38 <
   1   3  23        6.47        5.38        9.57 <
   3   3  23       58.07       60.25       12.91 o
   5   3  23       65.20       66.07       13.89 o
   7   3  23       43.40       42.12       13.55 o
   9   3  23       13.11        8.65       13.01 <
  -8   4  23       35.87       39.61       15.69 <
  -6   4  23       49.57       64.10       16.15 o
  -4   4  23      104.72      119.01       16.61 o
  -2   4  23      112.98      114.16       15.86 o
   0   4  23      186.80      154.09       18.50 o
   2   4  23      111.75      112.83       15.18 o
   4   4  23       97.65       89.33       14.97 o
   6   4  23       66.06       67.84       14.42 o
   8   4  23       25.05       29.07       13.24 <
  -9   5  23       70.07       72.63       18.90 o
  -7   5  23       44.20       45.07       15.42 <
  -5   5  23       45.52       48.65       14.18 o
  -3   5  23      100.70      105.48       15.62 o
  -1   5  23      123.39      117.26       17.27 o
   1   5  23      107.70      110.96       15.11 o
   3   5  23       28.73       22.36       11.28 <
   5   5  23       40.77       39.54       12.68 o
   7   5  23       34.33       41.98       13.34 <
  -8   6  23       48.16       43.50       16.15 o
  -6   6  23       73.96       89.00       16.70 o
  -4   6  23      125.28      119.54       17.69 o
  -2   6  23      186.56      181.74       19.25 o
   0   6  23       90.69       80.61       14.93 o
   2   6  23       45.63       53.11       11.91 o
   4   6  23       50.70       60.40       12.74 o
   6   6  23      124.44      106.74       17.27 o
   8   6  23       28.34       35.26       13.48 <
  -7   7  23       18.62       25.44       13.80 <
  -5   7  23       66.89       53.88       15.59 o
  -3   7  23      110.67      100.62       16.58 o
  -1   7  23      213.34      204.47       20.14 o
   1   7  23       63.90       70.96       13.11 o
   3   7  23       -2.15        8.47       12.87 <
   5   7  23       48.65       53.10       13.27 o
   7   7  23       41.37       51.58       13.72 o
  -8   8  23       35.72       25.02       15.78 <
  -6   8  23        4.87       11.81       12.30 <
  -4   8  23       40.93       43.01       13.88 <
  -2   8  23      142.27      133.62       17.81 o
   0   8  23      114.98      104.34       17.23 o
   2   8  23       29.67       37.40       11.83 <
   4   8  23       20.29       16.89       11.36 <
   6   8  23       48.87       43.70       13.70 o
   8   8  23       32.80       18.50       13.73 <
  -7   9  23       11.00       14.96       13.23 <
  -5   9  23       28.30       35.18       13.76 <
  -3   9  23       94.01      103.01       16.19 o
  -1   9  23       22.50       30.95       11.85 <
   1   9  23       13.04        1.56       10.47 <
   3   9  23       25.54       24.31       11.66 <
   5   9  23       45.42       50.06       13.24 o
   7   9  23       31.16       28.68       13.83 <
  -6  10  23       -0.77        1.62       11.89 <
  -4  10  23       13.57       17.29       12.69 <
  -2  10  23       13.85       10.58       12.03 <
   0  10  23       21.68       12.54       12.92 <
   2  10  23       -3.06        2.19        9.94 <
   4  10  23        6.93        5.85       10.71 <
   6  10  23        5.73        2.14       14.95 <
  -7  11  23       -5.19        0.03       12.41 <
  -5  11  23       -1.68        0.37        9.60 <
  -3  11  23        7.89        4.24       11.42 <
  -1  11  23        9.69        6.86       11.45 <
   1  11  23        0.46        0.03       10.03 <
   3  11  23        9.07        5.15       11.56 <
   5  11  23       13.16        9.46       12.54 <
  -6  12  23        4.99        0.90       12.37 <
  -4  12  23       -6.14        0.65       10.56 <
  -2  12  23        9.84        9.52       11.35 <
   0  12  23       25.64       12.03       12.89 <
   2  12  23       11.59       11.96       12.47 <
   4  12  23        2.25        1.96       11.57 <
   6  12  23       -6.83        0.12       11.42 <
  -5  13  23       20.03       36.62       13.37 <
  -3  13  23        9.83        9.75       11.84 <
  -1  13  23       -0.95        0.35       12.28 <
   1  13  23       -1.63        0.44        9.32 <
   3  13  23        1.30        2.96       11.59 <
   5  13  23      -13.89        8.40       10.67 <
  -4  14  23       44.44       37.54       15.79 <
  -2  14  23       12.28       20.02       12.75 <
   0  14  23       39.06       43.43       14.45 <
   2  14  23       31.03       47.18       14.55 <
   4  14  23       19.66       14.64       13.72 <
  -3  15  23       38.31       28.62       15.29 <
  -1  15  23       -6.18        4.85        8.00 <
   1  15  23       16.69       23.88       14.78 <
   3  15  23       31.28       36.61       14.85 <
  -2  16  23       19.77       19.73       13.71 <
   0  16  23       24.15       18.66       14.28 <
   2  16  23       14.33       26.85       15.63 <
  -8   0  24       25.29       40.06       14.96 <
  -6   0  24       95.03      103.01       17.30 o
  -4   0  24       90.17       93.15       17.56 o
  -2   0  24      156.69      137.31       17.55 o
   0   0  24       42.25       47.10       12.14 o
   2   0  24      127.53      134.26       16.30 o
   4   0  24       78.60       68.97       15.11 o
   6   0  24        6.31        2.45       11.52 <
   8   0  24       30.07       29.27       13.55 <
  -9   1  24       54.15       52.29       16.70 o
  -7   1  24      125.81      109.49       19.66 o
  -5   1  24       78.04       93.43       16.66 o
  -3   1  24       42.56       48.17       14.02 o
  -1   1  24       18.42       25.12       10.57 <
   1   1  24      106.69      119.78       15.59 o
   3   1  24      167.16      174.09       18.09 o
   5   1  24       76.29       67.51       15.39 o
   7   1  24       12.70       13.52       12.13 <
  -8   2  24       43.49       43.11       15.64 <
  -6   2  24       87.06       83.71       18.34 o
  -4   2  24      138.52      129.23       18.07 o
  -2   2  24       43.93       36.11       12.40 o
   0   2  24       45.08       49.98       12.54 o
   2   2  24      113.40       91.41       15.95 o
   4   2  24       46.22       51.17       13.20 o
   6   2  24       26.09       24.80       12.51 <
   8   2  24       15.09       15.46       12.61 <
  -7   3  24       17.73       11.24       15.04 <
  -5   3  24       30.49       29.75       13.65 <
  -3   3  24       50.23       45.40       13.80 o
  -1   3  24       83.34       79.11       14.62 o
   1   3  24       19.91       36.54       11.35 <
   3   3  24       31.27       31.29       12.05 <
   5   3  24        2.92        4.20       10.22 <
   7   3  24        3.26       13.21       11.92 <
  -8   4  24        7.30        7.66       14.76 <
  -6   4  24       45.91       43.54       15.30 o
  -4   4  24       33.64       24.91       13.13 <
  -2   4  24        6.26        3.18       11.40 <
   0   4  24       10.37        9.74       10.46 <
   2   4  24       62.81       53.23       13.54 o
   4   4  24       25.24       22.34       12.27 <
   6   4  24        1.47        5.55       10.89 <
   8   4  24        5.75        1.97       18.01 <
  -7   5  24        5.17        3.64       13.19 <
  -5   5  24        7.54        4.61       12.27 <
  -3   5  24       14.12       14.90       11.81 <
  -1   5  24        1.77       12.07        9.73 <
   1   5  24       15.07       11.03       10.93 <
   3   5  24       -4.20        1.09       16.15 <
   5   5  24       -6.54        0.07       10.16 <
   7   5  24       -0.36        2.54       11.03 <
  -8   6  24        1.41        7.86       13.71 <
  -6   6  24        4.81        0.26       12.43 <
  -4   6  24        4.62        1.58       14.48 <
  -2   6  24        5.19        2.17       10.86 <
   0   6  24        0.08        6.65        9.96 <
   2   6  24       12.46        2.44       10.42 <
   4   6  24       -2.31        0.52        9.99 <
   6   6  24        4.88        1.29       11.37 <
  -7   7  24       13.87        0.33       13.88 <
  -5   7  24       -5.83        1.68       11.00 <
  -3   7  24       25.42       27.13       12.80 <
  -1   7  24       52.49       45.12       15.13 o
   1   7  24       -3.43        5.01       14.18 <
   3   7  24       -1.99        0.62       10.14 <
   5   7  24       -2.97        0.17       10.24 <
   7   7  24        2.23        8.61       11.54 <
  -6   8  24       10.65       16.68       13.01 <
  -4   8  24        8.12        9.76       12.01 <
  -2   8  24       21.87       16.29       12.27 <
   0   8  24       34.08       28.81       12.42 <
   2   8  24       50.95       53.50       13.72 o
   4   8  24        5.91       13.67       10.49 <
   6   8  24        6.40       10.00       11.77 <
  -7   9  24       -1.71       11.09       12.67 <
  -5   9  24       28.26       33.72       14.47 <
  -3   9  24       53.62       54.67       14.92 o
  -1   9  24      127.77      117.60       18.01 o
   1   9  24       39.10       40.25       13.27 <
   3   9  24       14.16       16.50       11.48 <
   5   9  24        8.11       10.05       11.43 <
  -6  10  24       10.62       19.92       13.86 <
  -4  10  24       51.40       54.79       15.11 o
  -2  10  24      112.92      118.10       17.43 o
   0  10  24       73.31       79.45       16.64 o
   2  10  24       20.71       22.94       11.72 <
   4  10  24       -4.21        9.90       11.61 <
   6  10  24       14.31       32.50       13.12 <
  -5  11  24       36.30       43.67       14.56 <
  -3  11  24       54.45       52.54       15.06 o
  -1  11  24       42.43       44.66       13.90 o
   1  11  24       55.57       59.54       15.36 o
   3  11  24       60.45       71.24       15.78 o
   5  11  24       18.08       38.36       13.77 <
  -4  12  24       43.44       46.07       14.90 <
  -2  12  24       62.56       65.25       15.32 o
   0  12  24       40.47       49.47       16.29 <
   2  12  24       35.66       37.40       14.75 <
   4  12  24       45.28       39.42       14.74 o
  -5  13  24       34.94       32.58       14.64 <
  -3  13  24       29.54       42.61       14.98 <
  -1  13  24       16.57       23.46       13.54 <
   1  13  24       35.97       36.97       14.46 <
   3  13  24       12.83       35.07       15.22 <
  -4  14  24       25.54       10.87       15.92 <
  -2  14  24        4.68        2.78       12.48 <
   0  14  24        6.57       11.17       14.20 <
   2  14  24       35.84       43.01       14.98 <
  -1  15  24        5.48       12.83       12.42 <
   1  15  24       41.31       36.46       15.32 <
  -7   1  25       10.10       10.71       16.53 <
  -5   1  25        0.41        0.83       17.23 <
  -3   1  25       -1.50        0.66       16.72 <
  -1   1  25       -5.96        1.04        9.55 <
   1   1  25       12.57        5.54       11.37 <
   3   1  25       20.01        4.25       12.03 <
   5   1  25       11.33        9.90       11.89 <
   7   1  25      -10.16        0.07       10.77 <
  -8   2  25       20.94       19.26       14.99 <
  -6   2  25       37.61       36.42       16.49 <
  -4   2  25       25.48       22.65       14.22 <
  -2   2  25       38.21       44.70       13.33 <
   0   2  25       19.73       29.91       12.00 <
   2   2  25        1.34        7.30       10.23 <
   4   2  25       15.49       14.74       13.34 <
   6   2  25       27.71       21.94       13.19 <
  -7   3  25       38.47       47.42       16.65 <
  -5   3  25        4.69       14.13       11.75 <
  -3   3  25       12.55        9.48       13.32 <
  -1   3  25       52.51       53.73       14.06 o
   1   3  25       62.59       58.94       14.29 o
   3   3  25       38.56       46.83       12.87 o
   5   3  25       20.21       19.57       12.29 <
   7   3  25       15.36        8.84       12.57 <
  -6   4  25       37.72       35.53       15.24 <
  -4   4  25       26.16       30.84       13.47 <
  -2   4  25       58.22       63.09       15.99 o
   0   4  25       90.51       87.68       15.88 o
   2   4  25       58.87       62.09       14.27 o
   4   4  25       43.17       52.66       13.35 o
   6   4  25       16.85       20.06       12.27 <
  -7   5  25       35.34       34.49       15.66 <
  -5   5  25       59.82       53.27       15.87 o
  -3   5  25       97.07      107.36       17.07 o
  -1   5  25       86.39       87.73       15.95 o
   1   5  25       21.73       20.26       11.96 <
   3   5  25       15.16       14.67       10.67 <
   5   5  25       41.46       50.11       13.52 o
   7   5  25       64.02       64.62       15.81 o
  -6   6  25       30.77       37.36       14.91 <
  -4   6  25       37.03       39.25       14.62 <
  -2   6  25       54.42       59.01       16.00 o
   0   6  25      156.48      143.59       18.74 o
   2   6  25       84.62       97.91       15.44 o
   4   6  25       56.19       53.69       14.24 o
   6   6  25       27.65       19.19       12.97 <
  -7   7  25       10.74       14.76       16.78 <
  -5   7  25       22.46       30.79       14.19 <
  -3   7  25       75.27       80.16       16.15 o
  -1   7  25      120.43      102.70       19.24 o
   1   7  25       14.65       16.69       11.84 <
   3   7  25       19.66       17.16       12.07 <
   5   7  25       38.50       43.53       13.88 <
  -6   8  25        9.09       12.23       13.53 <
  -4   8  25       63.89       57.85       16.32 o
  -2   8  25       77.29       80.60       16.19 o
   0   8  25       36.13       35.83       13.25 <
   2   8  25       11.33        7.27       11.40 <
   4   8  25       24.50       23.80       12.49 <
   6   8  25       31.77       28.76       13.42 <
  -5   9  25        3.98        7.20       12.92 <
  -3   9  25        5.61       10.82       12.27 <
  -1   9  25       22.04       24.80       14.04 <
   1   9  25       41.94       37.52       13.64 o
   3   9  25       12.92       21.31       11.77 <
   5   9  25       17.08       12.69       12.47 <
  -4  10  25        4.28        3.52       12.54 <
  -2  10  25       21.83       19.18       13.21 <
   0  10  25       -3.57        2.18        9.58 <
   2  10  25        6.94        0.21       12.41 <
   4  10  25        6.08        2.07       12.32 <
  -5  11  25        2.28        0.02       12.76 <
  -3  11  25        3.53        0.18       13.50 <
  -1  11  25        9.37        6.85       13.61 <
   1  11  25        1.95        1.61       12.09 <
   3  11  25      -16.02        0.45       17.54 <
  -4  12  25       12.64       13.40       12.74 <
  -2  12  25       -5.26        1.63       11.40 <
   0  12  25        2.43        0.78       13.80 <
   2  12  25        9.90        0.07       12.43 <
  -3  13  25       18.62        1.19       14.41 <
  -1  13  25        0.69        0.70       12.54 <
   1  13  25       -1.95        5.99       12.08 <
  -6   0  26      102.27      113.07       20.72 o
  -4   0  26       74.82       86.81       16.01 o
  -2   0  26       47.54       25.64       14.39 o
   0   0  26        4.58       13.44       11.68 <
   2   0  26       79.57       79.99       15.84 o
   4   0  26       45.02       55.10       14.30 o
   6   0  26       54.11       45.57       14.90 o
  -7   1  26       17.40       23.78       14.88 <
  -5   1  26       46.97       48.90       16.59 <
  -3   1  26       45.46       40.78       14.38 o
  -1   1  26       86.91       77.29       16.00 o
   1   1  26       99.02      103.45       16.28 o
   3   1  26       66.62       50.82       15.26 o
   5   1  26       11.87       19.77       11.85 <
  -6   2  26       52.73       52.27       16.57 o
  -4   2  26       62.78       63.71       17.22 o
  -2   2  26       14.92       16.21       12.37 <
   0   2  26       27.85       23.33       12.55 <
   2   2  26       38.13       30.47       13.16 <
   4   2  26       51.81       55.12       14.32 o
   6   2  26       21.04       25.76       12.95 <
  -5   3  26       40.76       40.36       15.08 <
  -3   3  26       68.50       55.40       17.09 o
  -1   3  26       19.53        9.94       12.24 <
   1   3  26       26.79       20.28       12.81 <
   3   3  26       23.85       29.03       12.44 <
   5   3  26       28.34       28.52       13.44 <
  -6   4  26        7.04        3.86       13.35 <
  -4   4  26       15.17       23.62       13.71 <
  -2   4  26       24.83       22.33       13.07 <
   0   4  26        5.62        2.94       11.47 <
   2   4  26        2.31        6.16       11.11 <
   4   4  26        5.39       12.28       15.28 <
   6   4  26       -4.69        0.39       10.90 <
  -5   5  26       13.65        6.94       13.38 <
  -3   5  26        8.29       10.40       14.75 <
  -1   5  26        5.88        0.22       11.51 <
   1   5  26       -1.62        0.59       10.90 <
   3   5  26        2.73        3.66       15.17 <
   5   5  26        3.07        6.50       11.23 <
  -6   6  26        4.85        0.02       13.68 <
  -4   6  26       11.28        7.34       13.06 <
  -2   6  26       -0.31        0.87       13.13 <
   0   6  26        2.79        7.97       10.93 <
   2   6  26      -13.69        0.01       10.39 <
   4   6  26        1.29        3.17       11.59 <
  -5   7  26       12.42       13.63       13.61 <
  -3   7  26       -0.37       12.56       11.79 <
  -1   7  26       -6.56        1.37       10.66 <
   1   7  26        8.20        5.11       11.15 <
   3   7  26       -9.22        3.80       10.21 <
   5   7  26       26.52       14.57       13.42 <
  -4   8  26        1.18        8.96       12.40 <
  -2   8  26       24.65       26.18       14.80 <
   0   8  26       42.48       38.99       14.01 o
   2   8  26        5.60       13.53       14.38 <
   4   8  26       -1.39        0.83       11.19 <
  -3   9  26       23.58       32.38       13.97 <
  -1   9  26       12.56       13.02       14.00 <
   1   9  26       18.62       17.64       12.57 <
   3   9  26        8.35       15.78       11.64 <
  -4  10  26       56.16       47.75       16.21 o
  -2  10  26       33.23       27.92       14.35 <
   0  10  26       23.22       24.34       13.23 <
   2  10  26       -2.20       12.22       11.81 <
  -3  11  26       29.69       33.99       14.16 <
  -1  11  26       34.12       40.41       15.68 <
   1  11  26       39.87       56.96       15.22 <
   0  12  26       13.62       23.61       13.83 <
  -5   1  27       -3.83        4.56       14.58 <
  -3   1  27        1.83        5.19       11.89 <
  -1   1  27       16.51       14.75       12.73 <
   1   1  27        7.08       11.02       12.10 <
   3   1  27      -10.68        0.68       10.75 <
   5   1  27       -3.45        0.61       11.13 <
  -4   2  27        5.40        1.56       11.98 <
  -2   2  27        4.29        0.46       11.94 <
   0   2  27        8.90        8.80       12.09 <
   2   2  27       19.01       32.26       12.86 <
   4   2  27       10.09       12.12       12.24 <
  -5   3  27       13.87       11.66       15.03 <
  -3   3  27       38.96       38.66       14.62 <
  -1   3  27       79.65       77.47       16.45 o
   1   3  27       28.39       32.58       13.02 <
   3   3  27       -1.06        9.05       11.06 <
   5   3  27        3.92        1.31       11.50 <
  -4   4  27       34.33       33.16       16.33 <
  -2   4  27       38.62       36.15       14.47 <
   0   4  27       25.85       36.76       13.43 <
   2   4  27       23.71       32.59       13.06 <
   4   4  27       13.54       13.83       12.54 <
  -5   5  27       39.82       31.67       15.84 <
  -3   5  27       28.46       40.99       15.23 <
  -1   5  27       36.30       41.31       14.13 <
   1   5  27       65.12       60.14       15.73 o
   3   5  27       42.23       41.55       14.10 o
  -4   6  27       29.63       27.40       14.86 <
  -2   6  27       85.94      101.45       17.16 o
   0   6  27       38.75       37.78       14.40 <
   2   6  27        4.43        9.89       11.66 <
   4   6  27        3.85        8.09       16.63 <
  -3   7  27       40.81       47.46       16.74 <
  -1   7  27       36.77       41.52       14.26 <
   1   7  27       27.91       25.41       13.40 <
   3   7  27       12.28       18.15       12.49 <
  -2   8  27       21.95       20.23       14.80 <
   0   8  27       12.65       14.28       12.72 <
   2   8  27       10.15       26.93       12.13 <
  -1   9  27       25.36       23.34       13.61 <
   1   9  27       21.67       15.93       13.24 <
  -4   0  28       60.88       21.41       17.44 o
  -2   0  28       34.47       27.51       15.01 <
   0   0  28       45.67       37.18       15.59 <
   2   0  28       78.59       50.36       16.25 o
  -3   1  28       79.60       59.80       18.07 o
  -1   1  28       41.32       41.52       15.30 <
   1   1  28       16.42       21.00       13.27 <
   3   1  28       20.01       28.22       13.08 <
  -4   2  28       44.15       33.91       16.77 <
  -2   2  28       25.77       27.45       14.08 <
   0   2  28       15.39       19.55       13.25 <
   2   2  28       23.76       19.14       13.37 <
  -3   3  28       -1.39       11.71       12.17 <
  -1   3  28       23.33       19.89       13.19 <
   1   3  28        8.36       12.67       12.62 <
   3   3  28       36.22       17.55       14.22 <
  -2   4  28       23.46       26.24       13.97 <
   0   4  28        2.01        0.24       12.01 <
   2   4  28       -2.79        0.65       11.31 <
  -3   5  28      -15.81        1.78       11.84 <
  -1   5  28       -2.35        0.12       11.87 <
   1   5  28       -4.05        0.05       11.29 <
  -2   6  28        4.52        0.24       12.36 <
   0   6  28      -10.65        2.44       11.15 <
